# Supplementary material for: Identification of Common Pathogenetic Processes between Schizophrenia and Diabetes Mellitus by Systems Biology Analysis
Source: Genes (Basel). 2021 Feb 7;12(2):237. doi: 10.3390/genes12020237 (PMC7916024; doi:10.3390/genes12020237)
Supplement: Supplementary file 1 [file genes-12-00237-s001.zip]

Archive with 6 entries (5 files):
- supplementary/
- supplementary/Figure S1 Legend.docx
- supplementary/Figure S1.png
- supplementary/Table S1.xlsx
- supplementary/Table S2.xlsx
- supplementary/Table S3.xlsx
