# Supplementary material for: Identification of Common Pathogenetic Processes between Schizophrenia and Diabetes Mellitus by Systems Biology Analysis
Source: Genes (Basel). 2021 Feb 7;12(2):237. doi: 10.3390/genes12020237 (PMC7916024; doi:10.3390/genes12020237)
Supplement: Supplementary file 1 [file genes-12-00237-s001.zip › supplementary/Table S1.xlsx]

## Sheet: DEGs
Table S1: List of the differentally expressed genes (DEGs) identified in SCZ PBMCs by meta-analysis of the GSE18312 and GSE27383 datasets
ID	FDR adj. p value	p value	z value	Gene_Name
ICAM2	0.0075401	5.98645e-07	-4.99165	intercellular adhesion molecule 2
GPR15	0.0075401	1.00021e-06	4.8916	G protein-coupled receptor 15
RANGAP1	0.0131744	3.00737e-06	-4.67032	Ran GTPase activating protein 1
KLHL21	0.0131744	4.36905e-06	-4.59301	kelch like family member 21
UBA3	0.0131744	4.10573e-06	4.60596	ubiquitin like modifier activating enzyme 3
SCAP	0.0132344	5.59844e-06	-4.54101	SREBF chaperone
MAPK7	0.0132344	6.1445e-06	-4.52136	mitogen-activated protein kinase 7
MAML1	0.0184209	1.01684e-05	-4.41356	mastermind like transcriptional coactivator 1
EAF2	0.0184209	1.09961e-05	4.3966	ELL associated factor 2
KIF21B	0.0191817	1.53284e-05	-4.32392	kinesin family member 21B
SELPLG	0.0191817	1.5816e-05	-4.31701	selectin P ligand
RNF44	0.0191817	1.92619e-05	-4.27328	ring finger protein 44
FAM193A	0.0191817	1.94113e-05	-4.27156	family with sequence similarity 193 member A
ZNF76	0.0191817	2.03559e-05	-4.26095	zinc finger protein 76
TCL1B	0.0191817	1.7968e-05	4.28875	T cell leukemia/lymphoma 1B
UBA52	0.0196229	2.39353e-05	-4.22461	ubiquitin A-52 residue ribosomal protein fusion product 1
MEF2D	0.0196229	2.67225e-05	-4.19974	myocyte enhancer factor 2D
SEC24C	0.0196229	2.73318e-05	-4.19463	SEC24 homolog C, COPII coat complex component
TMEM123	0.0196229	2.33173e-05	4.2305	transmembrane protein 123
SLC9A3R1	0.0199881	3.06632e-05	-4.16848	SLC9A3 regulator 1
FASLG	0.0205302	3.40423e-05	-4.14459	Fas ligand
BAHD1	0.020626	3.55691e-05	-4.13452	bromo adjacent homology domain containing 1
TEX264	0.0220111	3.94177e-05	-4.11087	testis expressed 264
FCHO1	0.0246969	4.58653e-05	-4.07575	FCH domain only 1
ATP13A2	0.0248243	4.897e-05	-4.06049	ATPase cation transporting 13A2
C11orf68	0.0254079	5.39198e-05	-4.03795	chromosome 11 open reading frame 68
RBM10	0.0254079	5.39267e-05	-4.03792	RNA binding motif protein 10
DENND4B	0.0281959	6.35843e-05	-3.9991	DENN domain containing 4B
KCNK10	0.0309578	7.59726e-05	-3.95676	potassium two pore domain channel subfamily K member 10
TNFSF14	0.0311489	7.85077e-05	-3.94891	TNF superfamily member 14
PTGDS	0.0312673	8.08798e-05	-3.94178	prostaglandin D2 synthase
SPSB3	0.0328521	9.19277e-05	-3.91097	splA/ryanodine receptor domain and SOCS box containing 3
C19orf60	0.0328521	9.28001e-05	-3.90868	NA
CEP76	0.0328521	9.66203e-05	-3.89893	centrosomal protein 76
GDI1	0.0328521	9.90048e-05	-3.89302	GDP dissociation inhibitor 1
AKT1	0.0328521	0.000101288	-3.88749	AKT serine/threonine kinase 1
OSBPL2	0.0328521	0.000101468	-3.88706	oxysterol binding protein like 2
ABCF1	0.0328521	0.000102972	-3.88348	ATP binding cassette subfamily F member 1
NFE2L1	0.0328521	0.000110748	-3.86575	nuclear factor, erythroid 2 like 1
RBM15B	0.0328521	0.000111255	-3.86464	RNA binding motif protein 15B
ALOX15B	0.0328521	0.000113306	-3.86018	arachidonate 15-lipoxygenase, type B
LY96	0.0328521	0.000111652	3.86377	lymphocyte antigen 96
ARL4A	0.0328521	0.000110083	3.86722	ADP ribosylation factor like GTPase 4A
ADM	0.0328521	0.000101575	3.8868	adrenomedullin
CTBS	0.0330788	0.000116281	3.85384	chitobiase
MATK	0.0333701	0.000120654	-3.84479	megakaryocyte-associated tyrosine kinase
ELF4	0.0333701	0.000121732	-3.84261	E74 like ETS transcription factor 4
ZBTB6	0.0341447	0.000126828	-3.83254	zinc finger and BTB domain containing 6
CAPZA1	0.0341447	0.000129087	3.82819	capping actin protein of muscle Z-line alpha subunit 1
CLSTN1	0.0341718	0.000135443	-3.81634	calsyntenin 1
SEMA4D	0.0341718	0.000136897	-3.81371	semaphorin 4D
TAZ	0.0341718	0.000138805	-3.81029	tafazzin
COL6A2	0.0341718	0.000140522	-3.80725	collagen type VI alpha 2 chain
ZNF202	0.0343161	0.000143392	-3.80224	zinc finger protein 202
MED9	0.0349821	0.000148495	-3.79357	mediator complex subunit 9
GPD1L	0.0353865	0.000152558	-3.78687	glycerol-3-phosphate dehydrogenase 1 like
STK10	0.0357125	0.000156332	-3.78079	serine/threonine kinase 10
SAMSN1	0.0368058	0.00016356	3.76952	SAM domain, SH3 domain and nuclear localization signals 1
GPS1	0.0370049	0.000169353	-3.76083	G protein pathway suppressor 1
ICA1	0.0370049	0.000167422	3.76369	islet cell autoantigen 1
TM2D1	0.0391955	0.000184778	-3.73897	TM2 domain containing 1
TSTA3	0.0391955	0.000187177	-3.73572	tissue specific transplantation antigen P35B
CD97	0.0393795	0.000192407	-3.72878	NA
FYCO1	0.0393795	0.000193591	-3.72724	FYVE and coiled-coil domain containing 1
GPR68	0.0393795	0.000195892	-3.72426	G protein-coupled receptor 68
MEN1	0.0395327	0.000199276	-3.71993	menin 1
PIP5K1C	0.0396021	0.000202253	-3.71619	phosphatidylinositol-4-phosphate 5-kinase type 1 gamma
PRPF8	0.0404334	0.000211861	-3.70444	pre-mRNA processing factor 8
HS3ST3B1	0.0406087	0.000217865	-3.69735	heparan sulfate-glucosamine 3-sulfotransferase 3B1
PLEKHF1	0.0406087	0.000218167	-3.69699	pleckstrin homology and FYVE domain containing 1
BCR	0.0406438	0.000223412	-3.69096	BCR, RhoGEF and GTPase activating protein
TAF1C	0.0406438	0.000224041	-3.69024	TATA-box binding protein associated factor, RNA polymerase I subunit C
DYRK1B	0.0406438	0.000226443	-3.68753	dual specificity tyrosine phosphorylation regulated kinase 1B
MUL1	0.0411723	0.000242785	-3.66975	mitochondrial E3 ubiquitin protein ligase 1
FBXO31	0.0411723	0.000256243	-3.65594	F-box protein 31
GNAL	0.0411723	0.000256708	-3.65547	G protein subunit alpha L
PCGF1	0.0411723	0.000260704	-3.65151	polycomb group ring finger 1
PPP6R1	0.0411723	0.000261391	-3.65083	protein phosphatase 6 regulatory subunit 1
CNNM3	0.0411723	0.000268138	-3.64428	cyclin and CBS domain divalent metal cation transport mediator 3
SH2D2A	0.0411723	0.000269875	-3.64262	SH2 domain containing 2A
PEX11A	0.0411723	0.000271161	-3.6414	peroxisomal biogenesis factor 11 alpha
CLIC3	0.0411723	0.000273561	-3.63913	chloride intracellular channel 3
DGKZ	0.0411723	0.000282374	-3.63096	diacylglycerol kinase zeta
ALG12	0.0411723	0.000302448	-3.61319	ALG12, alpha-1,6-mannosyltransferase
DHRS3	0.0411723	0.000306003	-3.61016	dehydrogenase/reductase 3
ZNF696	0.0411723	0.000307395	-3.60899	zinc finger protein 696
GTF3C1	0.0411723	0.000311957	-3.60516	general transcription factor IIIC subunit 1
E4F1	0.0411723	0.00031313	-3.60419	E4F transcription factor 1
TMEM177	0.0411723	0.000318732	-3.59958	transmembrane protein 177
VKORC1	0.0411723	0.000320734	-3.59795	vitamin K epoxide reductase complex subunit 1
FYN	0.0411723	0.000322234	-3.59674	FYN proto-oncogene, Src family tyrosine kinase
HNRNPK	0.0411723	0.000300455	3.61491	heterogeneous nuclear ribonucleoprotein K
SUMO1	0.0411723	0.000293415	3.62105	small ubiquitin-like modifier 1
ITM2B	0.0411723	0.000282257	3.63106	integral membrane protein 2B
C6orf62	0.0411723	0.000250729	3.66151	chromosome 6 open reading frame 62
PLEKHF2	0.0411723	0.000247574	3.66476	pleckstrin homology and FYVE domain containing 2
TRIM28	0.0413384	0.000326276	-3.59349	tripartite motif containing 28
TMEM184B	0.0427888	0.0003434	-3.58015	transmembrane protein 184B
MSH6	0.0427888	0.000341649	3.58148	mutS homolog 6
ZNF227	0.042886	0.000354561	-3.57178	zinc finger protein 227
HYOU1	0.042886	0.000354794	-3.57161	hypoxia up-regulated 1
MTMR6	0.042886	0.000358402	3.56896	myotubularin related protein 6
H1F0	0.042886	0.000355975	3.57074	H1 histone family member 0
SUN2	0.0432619	0.000379229	-3.55413	Sad1 and UNC84 domain containing 2
IL16	0.0432619	0.000381138	-3.55281	interleukin 16
RPAP1	0.0432619	0.000385529	-3.5498	RNA polymerase II associated protein 1
UBOX5	0.0432619	0.00039178	-3.54556	U-box domain containing 5
USP20	0.0432619	0.000402112	-3.53869	ubiquitin specific peptidase 20
LIPT1	0.0432619	0.000402195	-3.53864	lipoyltransferase 1
PTK7	0.0432619	0.000405884	-3.53623	protein tyrosine kinase 7 (inactive)
STK39	0.0432619	0.000408013	-3.53485	serine/threonine kinase 39
CTDSP1	0.0432619	0.000410071	-3.53352	CTD small phosphatase 1
CCDC28B	0.0432619	0.000410324	-3.53335	coiled-coil domain containing 28B
PLA2G4C	0.0432619	0.000403701	3.53765	phospholipase A2 group IVC
SGMS1	0.0432619	0.000400616	3.53968	sphingomyelin synthase 1
FBXW7	0.0432619	0.000389066	3.54739	F-box and WD repeat domain containing 7
RNF138	0.0432619	0.000365582	3.56376	ring finger protein 138
TBCB	0.0433504	0.000415155	-3.53026	tubulin folding cofactor B
ZNF276	0.0433504	0.000422468	-3.52564	zinc finger protein 276
SASH3	0.0433504	0.000423017	-3.52529	SAM and SH3 domain containing 3
PACS2	0.0433504	0.000423221	-3.52516	phosphofurin acidic cluster sorting protein 2
SUPV3L1	0.0448242	0.00044298	-3.51306	Suv3 like RNA helicase
CDK2AP2	0.0466575	0.000467286	-3.49884	cyclin dependent kinase 2 associated protein 2
AKR1C1	0.0467282	0.000477293	-3.49319	aldo-keto reductase family 1 member C1
RECK	0.0467282	0.000475786	3.49403	reversion inducing cysteine rich protein with kazal motifs
SNX3	0.0477545	0.000490943	3.48565	sorting nexin 3
COL14A1	0.0482133	0.000500419	-3.48053	collagen type XIV alpha 1 chain
AXIN1	0.0482133	0.000503355	-3.47896	axin 1
EIF4G3	0.0482133	0.000505253	3.47796	eukaryotic translation initiation factor 4 gamma 3
PLCH2	0.0484204	0.000510635	-3.47511	phospholipase C eta 2
RIC8B	0.0485034	0.000522434	-3.46898	RIC8 guanine nucleotide exchange factor B
DEF6	0.0485034	0.000535167	-3.46251	DEF6, guanine nucleotide exchange factor
FPGS	0.0485034	0.000547724	-3.45626	folylpolyglutamate synthase
PTOV1	0.0485034	0.000550823	-3.45474	prostate tumor overexpressed 1
FAM118A	0.0485034	0.000555213	-3.4526	family with sequence similarity 118 member A
SLC16A4	0.0485034	0.000556549	-3.45195	solute carrier family 16 member 4
ASPH	0.0485034	0.000549748	3.45527	aspartate beta-hydroxylase
ARHGAP24	0.0485034	0.000539581	3.4603	Rho GTPase activating protein 24
ECHDC1	0.0485034	0.000536656	3.46176	ethylmalonyl-CoA decarboxylase 1
DNAJB4	0.0485044	0.000561729	-3.44945	DnaJ heat shock protein family (Hsp40) member B4
FOSL2	0.0485044	0.000562995	-3.44884	FOS like 2, AP-1 transcription factor subunit
BANP	0.050195	0.000599179	-3.43199	BTG3 associated nuclear protein
YES1	0.050195	0.00060114	-3.4311	YES proto-oncogene 1, Src family tyrosine kinase
ICAM3	0.050195	0.000601709	-3.43084	intercellular adhesion molecule 3
PLD1	0.050195	0.000602593	3.43044	phospholipase D1
PVRIG	0.0504358	0.000612174	-3.42616	PVR related immunoglobulin domain containing
LONP1	0.0516102	0.000645659	-3.41167	lon peptidase 1, mitochondrial
CSRNP2	0.0516102	0.000646967	-3.41112	cysteine and serine rich nuclear protein 2
TUBA1A	0.0516102	0.000645754	3.41163	tubulin alpha 1a
BNIP2	0.0516102	0.00064354	3.41257	BCL2 interacting protein 2
UBE2J1	0.0516102	0.000642882	3.41285	ubiquitin conjugating enzyme E2 J1
TRAF2	0.0519272	0.000654386	-3.40801	TNF receptor associated factor 2
SIPA1	0.0520191	0.000662443	-3.40467	signal-induced proliferation-associated 1
RNF103	0.0520191	0.000660899	3.40531	ring finger protein 103
ESYT1	0.052936	0.000678042	-3.39831	extended synaptotagmin 1
RNASEH2A	0.052936	0.000681142	-3.39706	ribonuclease H2 subunit A
CORO1A	0.0531736	0.000687727	-3.39443	coronin 1A
CD83	0.0534376	0.000694685	3.39167	CD83 molecule
ARHGEF3	0.0537112	0.000701805	-3.38887	Rho guanine nucleotide exchange factor 3
ZBTB3	0.054767	0.000719233	-3.38214	zinc finger and BTB domain containing 3
GRK6	0.0567047	0.000752201	-3.36981	G protein-coupled receptor kinase 6
CCDC51	0.0567999	0.000769728	-3.36346	coiled-coil domain containing 51
ARAP1	0.0567999	0.000777473	-3.36069	ArfGAP with RhoGAP domain, ankyrin repeat and PH domain 1
CENPO	0.0567999	0.000777623	-3.36064	centromere protein O
DENND1C	0.0567999	0.000778668	-3.36027	DENN domain containing 1C
ZNF137P	0.0567999	0.000780741	-3.35953	zinc finger protein 137, pseudogene
TYK2	0.0567999	0.000793324	-3.35511	tyrosine kinase 2
ACADVL	0.0567999	0.000793903	-3.35491	acyl-CoA dehydrogenase very long chain
BANF1	0.0567999	0.000801162	-3.35239	barrier to autointegration factor 1
MON1B	0.0567999	0.000802415	-3.35196	MON1 homolog B, secretory trafficking associated
PTPN4	0.0567999	0.000804907	-3.3511	protein tyrosine phosphatase, non-receptor type 4
EDC4	0.0567999	0.000806206	-3.35066	enhancer of mRNA decapping 4
CCDC92	0.0579308	0.00084147	-3.33878	coiled-coil domain containing 92
FBXL5	0.0579308	0.000841278	3.33884	F-box and leucine rich repeat protein 5
PRF1	0.0591672	0.000866836	-3.33052	perforin 1
COPS2	0.0591672	0.000867278	3.33038	COP9 signalosome subunit 2
KEAP1	0.0594405	0.000887054	-3.3241	kelch like ECH associated protein 1
NMUR1	0.0594407	0.000890999	-3.32286	neuromedin U receptor 1
TRMT2A	0.0597422	0.000903022	-3.31912	tRNA methyltransferase 2 homolog A
PIGO	0.0598222	0.000908621	-3.31739	phosphatidylinositol glycan anchor biosynthesis class O
LMNB2	0.0599891	0.000915135	-3.3154	lamin B2
ITGA5	0.0599935	0.000922691	-3.3131	integrin subunit alpha 5
MANSC1	0.0599935	0.000923161	3.31295	MANSC domain containing 1
NUP98	0.060497	0.000938933	-3.30821	nucleoporin 98
FLNA	0.0609357	0.000964456	-3.3007	filamin A
STAT4	0.0609357	0.00096595	-3.30026	signal transducer and activator of transcription 4
ATP6V0A1	0.0609357	0.000964156	3.30078	ATPase H+ transporting V0 subunit a1
BTG2	0.0609357	0.000957476	3.30273	BTG anti-proliferation factor 2
CDC5L	0.0609357	0.000951467	3.3045	cell division cycle 5 like
ZNF200	0.0612545	0.000982582	-3.29547	zinc finger protein 200
HMOX2	0.061461	0.000994659	-3.29203	heme oxygenase 2
MADD	0.0620432	0.00101415	-3.28657	MAP kinase activating death domain
MAP3K4	0.0620432	0.00102054	-3.2848	mitogen-activated protein kinase kinase kinase 4
CENPJ	0.0620432	0.00101778	3.28557	centromere protein J
PKN1	0.0623586	0.00103772	-3.2801	protein kinase N1
TTC22	0.0623586	0.0010475	-3.27745	tetratricopeptide repeat domain 22
IRF2BP1	0.0623586	0.0010494	-3.27694	interferon regulatory factor 2 binding protein 1
SLC10A3	0.0623586	0.00105	-3.27678	solute carrier family 10 member 3
CHST12	0.0623586	0.00105055	-3.27663	carbohydrate sulfotransferase 12
SLC25A46	0.0624978	0.00105704	3.27489	solute carrier family 25 member 46
GAPVD1	0.0628053	0.00107057	3.27129	GTPase activating protein and VPS9 domains 1
TMEM104	0.0631296	0.00108028	-3.26874	transmembrane protein 104
RALY	0.0637698	0.0010997	-3.26369	RALY heterogeneous nuclear ribonucleoprotein
AGPAT1	0.0638648	0.00111639	-3.25942	1-acylglycerol-3-phosphate O-acyltransferase 1
TSC1	0.0638648	0.00111641	-3.25942	TSC complex subunit 1
GAK	0.0638648	0.00112421	-3.25744	cyclin G associated kinase
CABIN1	0.0638648	0.0011304	-3.25588	calcineurin binding protein 1
LTBP4	0.0638648	0.00113174	-3.25555	latent transforming growth factor beta binding protein 4
ZNF500	0.0638648	0.00113605	-3.25447	zinc finger protein 500
FBXL18	0.0638648	0.0011403	-3.25341	F-box and leucine rich repeat protein 18
LASP1	0.0638648	0.00114733	-3.25166	LIM and SH3 protein 1
MRPL49	0.0638648	0.00115049	-3.25088	mitochondrial ribosomal protein L49
ASB6	0.0638648	0.00115217	-3.25046	ankyrin repeat and SOCS box containing 6
AFF4	0.0638648	0.00112585	3.25703	AF4/FMR2 family member 4
GCNT1	0.0638648	0.00111234	3.26046	glucosaminyl (N-acetyl) transferase 1, core 2
LAIR2	0.064082	0.00116441	-3.24746	leukocyte associated immunoglobulin like receptor 2
BNC2	0.064082	0.00116777	-3.24664	basonuclin 2
PSKH1	0.064082	0.00117625	-3.24458	protein serine kinase H1
GALNT2	0.064082	0.00117734	3.24431	polypeptide N-acetylgalactosaminyltransferase 2
MTHFD2L	0.064082	0.00117227	3.24554	methylenetetrahydrofolate dehydrogenase (NADP+ dependent) 2 like
DGKQ	0.0649085	0.00119683	-3.23964	diacylglycerol kinase theta
ARHGEF26	0.0654065	0.00121185	-3.23608	Rho guanine nucleotide exchange factor 26
COLQ	0.0654065	0.00122141	-3.23383	collagen like tail subunit of asymmetric acetylcholinesterase
CDK14	0.0654065	0.00122336	3.23338	cyclin dependent kinase 14
SOCS3	0.065474	0.00123331	3.23106	suppressor of cytokine signaling 3
RNF141	0.065474	0.00123233	3.23129	ring finger protein 141
SIGIRR	0.0666408	0.00126153	-3.22459	single Ig and TIR domain containing
USP21	0.0666408	0.00127773	-3.22094	ubiquitin specific peptidase 21
SOX13	0.0666408	0.00128308	-3.21974	SRY-box 13
PPRC1	0.0666408	0.00128715	-3.21883	peroxisome proliferator-activated receptor gamma, coactivator-related 1
IL2RB	0.0666408	0.00128837	-3.21856	interleukin 2 receptor subunit beta
MFSD10	0.0666408	0.00129065	-3.21805	major facilitator superfamily domain containing 10
SEMA4C	0.0674149	0.00131011	-3.21376	semaphorin 4C
TECR	0.068086	0.00133219	3.20895	trans-2,3-enoyl-CoA reductase
ASTE1	0.0680884	0.00133675	-3.20797	asteroid homolog 1
NAT10	0.0681794	0.00134868	-3.20541	N-acetyltransferase 10
VPS11	0.0681794	0.00135339	-3.20441	VPS11, CORVET/HOPS core subunit
UBXN8	0.0681794	0.00135998	-3.20301	UBX domain protein 8
ZNF671	0.0681794	0.00136115	-3.20277	zinc finger protein 671
KCTD13	0.0685289	0.00137599	-3.19964	potassium channel tetramerization domain containing 13
MEPCE	0.0691703	0.00139469	-3.19575	methylphosphate capping enzyme
PDE6D	0.0696187	0.00140835	3.19293	phosphodiesterase 6D
PRPF3	0.0699202	0.00142373	-3.1898	pre-mRNA processing factor 3
S1PR5	0.0704675	0.00144889	-3.18473	sphingosine-1-phosphate receptor 5
IDUA	0.0706696	0.00145773	-3.18297	iduronidase, alpha-L-
BCL10	0.0706812	0.00146266	3.18199	B cell CLL/lymphoma 10
PITPNC1	0.0713131	0.00148459	-3.17768	phosphatidylinositol transfer protein cytoplasmic 1
SBF1	0.0713131	0.00148964	-3.17669	SET binding factor 1
RIMBP2	0.0713131	0.00148993	-3.17664	RIMS binding protein 2
IGF2R	0.0717588	0.00150789	-3.17316	insulin like growth factor 2 receptor
HARS2	0.0717588	0.00150876	-3.17299	histidyl-tRNA synthetase 2, mitochondrial
C4orf6	0.0722963	0.00154483	-3.16613	NA
PTPN7	0.0722963	0.0015587	-3.16353	protein tyrosine phosphatase, non-receptor type 7
PRKCH	0.0722963	0.00156197	-3.16292	protein kinase C eta
C19orf53	0.0722963	0.00157131	-3.16118	chromosome 19 open reading frame 53
MYLIP	0.0722963	0.00157281	3.1609	myosin regulatory light chain interacting protein
CDC42EP3	0.0722963	0.00156702	3.16198	CDC42 effector protein 3
SMEK2	0.0722963	0.00155879	3.16351	NA
RYR1	0.0725222	0.00158253	-3.15911	ryanodine receptor 1
TPM2	0.0731482	0.0016047	-3.15505	tropomyosin 2
RBM4B	0.0731482	0.00160653	-3.15472	RNA binding motif protein 4B
CDK16	0.0731482	0.00161075	-3.15395	cyclin dependent kinase 16
METTL2B	0.0733194	0.00161938	-3.15239	methyltransferase like 2B
MRPL17	0.0745704	0.0016569	-3.1457	mitochondrial ribosomal protein L17
DPAGT1	0.0751826	0.00167549	-3.14243	dolichyl-phosphate N-acetylglucosaminephosphotransferase 1
ZMIZ2	0.0760084	0.00170232	-3.13778	zinc finger MIZ-type containing 2
IRF3	0.0760084	0.00170398	-3.1375	interferon regulatory factor 3
ZBTB16	0.0775086	0.00174275	-3.13089	zinc finger and BTB domain containing 16
PPP2R1A	0.0776868	0.00175743	-3.12843	protein phosphatase 2 scaffold subunit Aalpha
ADAMTS1	0.0776868	0.00176474	-3.12721	ADAM metallopeptidase with thrombospondin type 1 motif 1
PFN1	0.0776868	0.00176737	-3.12677	profilin 1
NRIP3	0.0776868	0.0017665	3.12692	nuclear receptor interacting protein 3
NOP2	0.0783447	0.0017889	-3.12321	NOP2 nucleolar protein
SDCCAG3	0.0783447	0.00179575	-3.12209	serologically defined colon cancer antigen 3
CCNL1	0.0783447	0.00179792	3.12173	cyclin L1
CD247	0.0785954	0.00180889	-3.11994	CD247 molecule
DFFB	0.0789199	0.00182761	-3.1169	DNA fragmentation factor subunit beta
TUBB	0.0789199	0.00183206	-3.11619	tubulin beta class I
NAMPT	0.0793606	0.00184755	3.1137	nicotinamide phosphoribosyltransferase
TSC22D2	0.0795818	0.00186143	-3.11149	TSC22 domain family member 2
EED	0.079895	0.00187589	3.10921	embryonic ectoderm development
HOXB3	0.0800582	0.00188503	-3.10777	homeobox B3
CXXC1	0.0803255	0.00189852	-3.10566	CXXC finger protein 1
PRKX	0.0803255	0.00190399	-3.10481	protein kinase, X-linked
DMPK	0.0803255	0.00190731	-3.1043	DM1 protein kinase
SLA	0.0807274	0.00192776	-3.10114	Src like adaptor
H2AFV	0.0807274	0.00193089	-3.10066	H2A histone family member V
LAX1	0.0807274	0.00193292	-3.10035	lymphocyte transmembrane adaptor 1
GBF1	0.0812931	0.0019767	-3.09371	golgi brefeldin A resistant guanine nucleotide exchange factor 1
CD2BP2	0.0812931	0.00198939	-3.09181	CD2 cytoplasmic tail binding protein 2
ERN1	0.0812931	0.00200244	-3.08987	endoplasmic reticulum to nucleus signaling 1
PREB	0.0812931	0.00200776	-3.08908	prolactin regulatory element binding
NDRG1	0.0812931	0.00200776	-3.08908	N-myc downstream regulated 1
PLA2G6	0.0812931	0.00200944	-3.08883	phospholipase A2 group VI
LMF2	0.0812931	0.00201025	-3.08871	lipase maturation factor 2
ZNF606	0.0812931	0.00201091	-3.08862	zinc finger protein 606
SORBS2	0.0812931	0.00201116	-3.08858	sorbin and SH3 domain containing 2
COMMD8	0.0812931	0.00198276	3.0928	COMM domain containing 8
NUDT1	0.0814875	0.0020277	-3.08615	nudix hydrolase 1
PPP2R2B	0.0814875	0.00203403	-3.08522	protein phosphatase 2 regulatory subunit Bbeta
POLR3D	0.0814875	0.00203629	-3.08489	RNA polymerase III subunit D
ZBTB48	0.0814875	0.00203759	-3.0847	zinc finger and BTB domain containing 48
SCAPER	0.0824979	0.00206833	3.08024	S-phase cyclin A associated protein in the ER
DOT1L	0.0837654	0.0021359	-3.07065	DOT1 like histone lysine methyltransferase
MAP4K1	0.0837654	0.00213693	-3.07051	mitogen-activated protein kinase kinase kinase kinase 1
PYHIN1	0.0837654	0.00214198	-3.06981	pyrin and HIN domain family member 1
ABCF3	0.0837654	0.00214455	-3.06945	ATP binding cassette subfamily F member 3
TMEM8A	0.0843031	0.0021751	-3.06522	transmembrane protein 8A
CARKD	0.0847661	0.00219615	-3.06234	NA
FBXO46	0.0847661	0.0022024	-3.06149	F-box protein 46
SOX14	0.0847661	0.00220391	-3.06128	SRY-box 14
EXOSC10	0.0853953	0.00222593	3.0583	exosome component 10
RARRES3	0.0862309	0.00227059	-3.05235	retinoic acid receptor responder 3
CD55	0.0862309	0.0022661	3.05294	CD55 molecule (Cromer blood group)
ZNF212	0.0871104	0.00229952	-3.04855	zinc finger protein 212
LAT	0.0874436	0.00231412	-3.04664	linker for activation of T cells
LAPTM4A	0.0879786	0.00233411	3.04406	lysosomal protein transmembrane 4 alpha
LONRF1	0.0882323	0.0023467	3.04244	LON peptidase N-terminal domain and ring finger 1
MRFAP1L1	0.0886307	0.00236317	-3.04033	Morf4 family associated protein 1 like 1
S1PR2	0.0888144	0.00237396	-3.03896	sphingosine-1-phosphate receptor 2
POLR1C	0.0899742	0.00241239	-3.03412	RNA polymerase I and III subunit C
COL15A1	0.0899742	0.00241773	-3.03345	collagen type XV alpha 1 chain
FRS3	0.0899742	0.00242716	-3.03228	fibroblast growth factor receptor substrate 3
CDK4	0.0899742	0.0024348	-3.03133	cyclin dependent kinase 4
MAZ	0.0903943	0.00245816	-3.02844	MYC associated zinc finger protein
SPRY1	0.0903943	0.00245255	3.02914	sprouty RTK signaling antagonist 1
IP6K1	0.0909491	0.00247928	-3.02586	inositol hexakisphosphate kinase 1
APRT	0.0909952	0.00248657	-3.02497	adenine phosphoribosyltransferase
EIF5	0.0915803	0.00250863	3.0223	eukaryotic translation initiation factor 5
STRN4	0.0923615	0.00254228	-3.01826	striatin 4
HBP1	0.0923615	0.0025415	3.01836	HMG-box transcription factor 1
B4GALT7	0.0927173	0.00255823	-3.01637	beta-1,4-galactosyltransferase 7
FAM96B	0.092802	0.00256672	-3.01536	family with sequence similarity 96 member B
ZAP70	0.0932828	0.00259649	-3.01186	zeta chain of T cell receptor associated protein kinase 70
MLC1	0.0932828	0.00259858	-3.01162	megalencephalic leukoencephalopathy with subcortical cysts 1
SYNJ2	0.0935356	0.00261182	-3.01008	synaptojanin 2
CCDC15	0.0936458	0.00262111	-3.009	coiled-coil domain containing 15
SDF2	0.0947008	0.00265933	-3.0046	stromal cell derived factor 2
KLHL26	0.0947008	0.0026632	-3.00415	kelch like family member 26
PLOD3	0.0948073	0.00267249	-3.0031	procollagen-lysine,2-oxoglutarate 5-dioxygenase 3
OXSM	0.0951516	0.00268851	-3.00128	3-oxoacyl-ACP synthase, mitochondrial
SGK2	0.0962379	0.00273462	-2.99609	SGK2, serine/threonine kinase 2
CDC25B	0.0962379	0.00273835	-2.99568	cell division cycle 25B
MBD2	0.0967711	0.00276635	2.99257	methyl-CpG binding domain protein 2
ECSIT	0.0969967	0.00278147	-2.99091	ECSIT signalling integrator
PTGS2	0.0969967	0.00279211	2.98974	prostaglandin-endoperoxide synthase 2
ZNF614	0.0970737	0.00280076	-2.9888	zinc finger protein 614
PEX2	0.0971023	0.00280802	2.98801	peroxisomal biogenesis factor 2
VARS	0.0975216	0.00283412	-2.98518	valyl-tRNA synthetase
GINS3	0.0975216	0.00284034	-2.98451	GINS complex subunit 3
KIF5A	0.0975216	0.00284602	2.9839	kinesin family member 5A
TBC1D17	0.0978337	0.00286162	-2.98222	TBC1 domain family member 17
CISD1	0.0983978	0.00289112	-2.97908	CDGSH iron sulfur domain 1
G0S2	0.099347	0.00292565	2.97544	G0/G1 switch 2
