# Supplementary material for: Identification of Common Pathogenetic Processes between Schizophrenia and Diabetes Mellitus by Systems Biology Analysis
Source: Genes (Basel). 2021 Feb 7;12(2):237. doi: 10.3390/genes12020237 (PMC7916024; doi:10.3390/genes12020237)
Supplement: Supplementary file 1 [file genes-12-00237-s001.zip › supplementary/Table S2.xlsx]

## Sheet: DEGs
Table S2: List of the differentally expressed genes (DEGs) identified in T2DM PBMCs by analysis of the GSE9006 dataset
Entrez ID	log Fold Change	p value	FDR adj. p value	Symbols	Name
11338	-0.55154	2.7024e-08	6.6919e-05	U2AF2	U2 small nuclear RNA auxiliary factor 2
51389	-0.54457	2.5082e-08	6.6919e-05	RWDD1	RWD domain containing 1
1959	1.559	9.3164e-09	6.6919e-05	EGR2	early growth response 2
5743	1.8279	1.6528e-08	6.6919e-05	PTGS2	prostaglandin-endoperoxide synthase 2
1960	0.95934	6.3422e-08	0.00012564	EGR3	early growth response 3
64236	-0.61852	1.042e-07	0.00014745	PDLIM2	PDZ and LIM domain 2
54812	0.5115	1.263e-07	0.00015638	AFTPH	aftiphilin
1665	0.49753	3.3298e-07	0.00036647	DHX15	DEAH-box helicase 15
81619	-0.68765	6.5608e-07	0.00049579	TSPAN14	tetraspanin 14
11100	-0.52327	6.4198e-07	0.00049579	HNRNPUL1	heterogeneous nuclear ribonucleoprotein U like 1
10262	-0.50875	8.4423e-07	0.00049579	SF3B4	splicing factor 3b subunit 4
4860	0.67945	5.4767e-07	0.00049579	PNP	purine nucleoside phosphorylase
5997	0.87021	7.7973e-07	0.00049579	RGS2	regulator of G protein signaling 2
1230	0.96395	7.6751e-07	0.00049579	CCR1	C-C motif chemokine receptor 1
3553	1.4434	5.5244e-07	0.00049579	IL1B	interleukin 1 beta
241	0.62772	9.9328e-07	0.00054658	ALOX5AP	arachidonate 5-lipoxygenase activating protein
54502	0.80005	1.0978e-06	0.00057227	RBM47	RNA binding motif protein 47
5921	0.53287	1.5688e-06	0.00077695	RASA1	RAS p21 protein activator 1
65258	0.50995	1.6493e-06	0.00077793	MPPE1	metallophosphoesterase 1
55505	0.52557	1.8833e-06	0.00084792	NOP10	NOP10 ribonucleoprotein
51311	0.86592	2.107e-06	0.00090738	TLR8	toll like receptor 8
353	-0.61098	2.8546e-06	0.0010472	APRT	adenine phosphoribosyltransferase
8175	-0.58578	2.8543e-06	0.0010472	SF3A2	splicing factor 3a subunit 2
3184	-0.41496	2.6011e-06	0.0010472	HNRNPD	heterogeneous nuclear ribonucleoprotein D
9100	0.55536	2.7699e-06	0.0010472	USP10	ubiquitin specific peptidase 10
5605	-0.54142	3.1086e-06	0.0010997	MAP2K2	mitogen-activated protein kinase kinase 2
6347	0.69266	3.2679e-06	0.0011161	CCL2	C-C motif chemokine ligand 2
5878	-0.52012	5.2951e-06	0.0016919	RAB5C	"RAB5C, member RAS oncogene family"
55737	0.57592	5.2395e-06	0.0016919	VPS35	VPS35 retromer complex component
529	0.53896	5.7e-06	0.0017109	ATP6V1E1	ATPase H+ transporting V1 subunit E1
6446	1.0772	5.6803e-06	0.0017109	SGK1	serum/glucocorticoid regulated kinase 1
9667	-0.49543	5.9918e-06	0.0017455	SAFB2	scaffold attachment factor B2
6184	-0.61464	6.2836e-06	0.0017783	RPN1	ribophorin I
8972	0.98284	7.0805e-06	0.0019481	MGAM	maltase-glucoamylase
9935	1.1692	8.3756e-06	0.0022422	MAFB	MAF bZIP transcription factor B
4124	0.41188	9.6315e-06	0.0025105	MAN2A1	mannosidase alpha class 2A member 1
23064	0.42473	1.074e-05	0.0027278	SETX	senataxin
581	-0.39477	1.1781e-05	0.0028461	BAX	"BCL2 associated X, apoptosis regulator"
55763	0.50284	1.2665e-05	0.0029868	EXOC1	exocyst complex component 1
26528	-0.4923	1.3018e-05	0.0029987	DAZAP1	DAZ associated protein 1
7097	0.73028	1.6159e-05	0.0036377	TLR2	toll like receptor 2
56949	-0.70058	1.6842e-05	0.0037071	XAB2	XPA binding protein 2
254531	-0.44398	1.8748e-05	0.0039109	LPCAT4	lysophosphatidylcholine acyltransferase 4
54985	-0.38811	1.8952e-05	0.0039109	HCFC1R1	host cell factor C1 regulator 1
26065	-0.37452	1.9375e-05	0.0039166	LSM14A	LSM14A mRNA processing body assembly factor
7351	-0.55641	2.1493e-05	0.004151	UCP2	uncoupling protein 2
10961	-0.4331	2.3888e-05	0.004151	ERP29	endoplasmic reticulum protein 29
5546	-0.39076	2.1538e-05	0.004151	PRCC	proline rich mitotic checkpoint control factor
3192	-0.35557	2.2612e-05	0.004151	HNRNPU	heterogeneous nuclear ribonucleoprotein U
55127	0.42298	2.2814e-05	0.004151	HEATR1	HEAT repeat containing 1
51290	0.52729	2.2617e-05	0.004151	ERGIC2	ERGIC and golgi 2
55279	0.55853	2.3471e-05	0.004151	ZNF654	zinc finger protein 654
2358	0.8319	2.3307e-05	0.004151	FPR2	formyl peptide receptor 2
22913	-0.50337	2.6122e-05	0.0043854	RALY	RALY heterogeneous nuclear ribonucleoprotein
5176	-0.79263	2.9911e-05	0.00451	SERPINF1	serpin family F member 1
29901	-0.72305	3.6742e-05	0.00451	SAC3D1	SAC3 domain containing 1
65108	-0.68312	3.3173e-05	0.00451	MARCKSL1	MARCKS like 1
127544	-0.57914	3.8249e-05	0.00451	RNF19B	ring finger protein 19B
23149	-0.53046	3.3618e-05	0.00451	FCHO1	FCH and mu domain containing endocytic adaptor 1
3159	-0.51274	3.1172e-05	0.00451	HMGA1	high mobility group AT-hook 1
11333	-0.50953	3.5936e-05	0.00451	PDAP1	PDGFA associated protein 1
6399	-0.49519	2.9526e-05	0.00451	TRAPPC2	trafficking protein particle complex 2
5089	-0.4301	2.8068e-05	0.00451	PBX2	PBX homeobox 2
4670	-0.42739	2.8751e-05	0.00451	HNRNPM	heterogeneous nuclear ribonucleoprotein M
57470	-0.41615	3.5656e-05	0.00451	LRRC47	leucine rich repeat containing 47
10948	-0.40971	3.8736e-05	0.00451	STARD3	StAR related lipid transfer domain containing 3
5955	-0.40279	3.8322e-05	0.00451	RCN2	reticulocalbin 2
3190	-0.39252	3.2056e-05	0.00451	HNRNPK	heterogeneous nuclear ribonucleoprotein K
8570	-0.38068	3.1392e-05	0.00451	KHSRP	KH-type splicing regulatory protein
10250	-0.34782	3.631e-05	0.00451	SRRM1	serine and arginine repetitive matrix 1
55743	-0.32336	3.9613e-05	0.00451	CHFR	checkpoint with forkhead and ring finger domains
8443	0.33151	3.7833e-05	0.00451	GNPAT	glyceronephosphate O-acyltransferase
6651	0.34326	3.8426e-05	0.00451	SON	SON DNA binding protein
8872	0.38953	3.2009e-05	0.00451	CDC123	cell division cycle 123
9467	0.43945	3.9359e-05	0.00451	SH3BP5	SH3 domain binding protein 5
6197	0.47549	3.9165e-05	0.00451	RPS6KA3	ribosomal protein S6 kinase A3
80196	0.56222	2.8487e-05	0.00451	RNF34	ring finger protein 34
7096	0.72416	2.9193e-05	0.00451	TLR1	toll like receptor 1
1316	0.73718	3.6969e-05	0.00451	KLF6	Kruppel like factor 6
23658	-0.45627	4.4105e-05	0.0045986	LSM5	"LSM5 homolog, U6 small nuclear RNA and mRNA degradation associated"
55760	0.37721	4.3418e-05	0.0045986	DHX32	DEAH-box helicase 32 (putative)
22909	0.46971	4.1491e-05	0.0045986	FAN1	FANCD2 and FANCI associated nuclease 1
51651	0.50029	4.3458e-05	0.0045986	PTRH2	peptidyl-tRNA hydrolase 2
7903	0.58639	4.2569e-05	0.0045986	ST8SIA4	"ST8 alpha-N-acetyl-neuraminide alpha-2,8-sialyltransferase 4"
2180	0.85784	4.0935e-05	0.0045986	ACSL1	acyl-CoA synthetase long chain family member 1
6601	-0.34281	4.482e-05	0.0046243	SMARCC2	"SWI/SNF related, matrix associated, actin dependent regulator of chromatin subfamily c member 2"
9	0.55361	4.7779e-05	0.0048789	NAT1	N-acetyltransferase 1
11273	-0.42408	4.9286e-05	0.0049814	ATXN2L	ataxin 2 like
4238	0.38958	5.1346e-05	0.0051372	MFAP3	microfibril associated protein 3
7290	-0.86505	5.4674e-05	0.0054154	HIRA	histone cell cycle regulator
1025	-0.41867	5.7666e-05	0.0056553	CDK9	cyclin dependent kinase 9
79865	0.63554	6.0156e-05	0.0058416	TREML2	triggering receptor expressed on myeloid cells like 2
6416	0.31478	6.2296e-05	0.0059907	MAP2K4	mitogen-activated protein kinase kinase 4
11047	-0.43188	6.5383e-05	0.0061096	ADRM1	adhesion regulating molecule 1
10333	0.55395	6.4984e-05	0.0061096	TLR6	toll like receptor 6
1958	1.3589	6.4775e-05	0.0061096	EGR1	early growth response 1
10589	-0.46353	6.7616e-05	0.0062421	DRAP1	DR1 associated protein 1
9377	-0.33797	6.8062e-05	0.0062421	COX5A	cytochrome c oxidase subunit 5A
5170	0.42901	7.2561e-05	0.0065937	PDPK1	3-phosphoinositide dependent protein kinase 1
6844	-0.37907	7.5814e-05	0.0068267	VAMP2	vesicle associated membrane protein 2
23625	-0.40465	7.8086e-05	0.006968	FAM89B	family with sequence similarity 89 member B
9786	0.30841	8.1709e-05	0.0072262	KIAA0586	KIAA0586
5479	-0.46529	8.3016e-05	0.0072768	PPIB	peptidylprolyl isomerase B
8073	-0.33102	8.4943e-05	0.0073803	PTP4A2	protein tyrosine phosphatase 4A2
5830	-0.40991	8.8302e-05	0.0076055	PEX5	peroxisomal biogenesis factor 5
4925	-0.64028	8.9819e-05	0.0076694	NUCB2	nucleobindin 2
27339	-0.55045	9.2186e-05	0.0076775	PRPF19	pre-mRNA processing factor 19
25850	-0.52543	9.2239e-05	0.0076775	ZNF345	zinc finger protein 345
3297	-0.40789	9.1235e-05	0.0076775	HSF1	heat shock transcription factor 1
57140	-0.41276	9.3925e-05	0.0077527	RNPEPL1	arginyl aminopeptidase like 1
8721	-0.30769	0.00010398	0.0081901	EDF1	endothelial differentiation related factor 1
8239	0.39195	0.00010222	0.0081901	USP9X	ubiquitin specific peptidase 9 X-linked
1213	0.39292	0.00010419	0.0081901	CLTC	clathrin heavy chain
158747	0.58157	0.00010362	0.0081901	MOSPD2	motile sperm domain containing 2
55788	0.3531	0.00010932	0.0084599	LMBRD1	LMBR1 domain containing 1
1690	0.54093	0.00011098	0.0085213	COCH	cochlin
80762	-0.4518	0.00011392	0.0086566	NDFIP1	Nedd4 family interacting protein 1
55975	-0.39458	0.00011479	0.0086566	KLHL7	kelch like family member 7
9112	-0.30547	0.00011536	0.0086566	MTA1	metastasis associated 1
9334	0.44912	0.00011656	0.0086807	B4GALT5	"beta-1,4-galactosyltransferase 5"
304	0.42163	0.00012078	0.0088619	ANXA2P2	annexin A2 pseudogene 2
5589	-0.42453	0.00012567	0.0091524	PRKCSH	protein kinase C substrate 80K-H
5883	-0.33959	0.00012702	0.0091832	RAD9A	RAD9 checkpoint clamp component A
8604	0.35007	0.00012993	0.0092588	SLC25A12	solute carrier family 25 member 12
9546	-0.42662	0.00013583	0.0096099	APBA3	amyloid beta precursor protein binding family A member 3
5151	0.32021	0.00013902	0.009766	PDE8A	phosphodiesterase 8A
8876	0.88054	0.00014267	0.0099519	VNN1	vanin 1
2539	-0.52262	0.00015263	0.010015	G6PD	glucose-6-phosphate dehydrogenase
60509	-0.52076	0.00015408	0.010015	AGBL5	ATP/GTP binding protein like 5
5093	-0.36526	0.00014805	0.010015	PCBP1	poly(rC) binding protein 1
5203	-0.35141	0.00014617	0.010015	PFDN4	prefoldin subunit 4
57147	0.36647	0.00015037	0.010015	SCYL3	SCY1 like pseudokinase 3
4600	0.41493	0.00015343	0.010015	MX2	MX dynamin like GTPase 2
2919	0.49947	0.00014713	0.010015	CXCL1	C-X-C motif chemokine ligand 1
56983	0.52922	0.00015388	0.010015	POGLUT1	protein O-glucosyltransferase 1
4051	0.65671	0.0001547	0.010015	CYP4F3	cytochrome P450 family 4 subfamily F member 3
79829	-0.34572	0.00015644	0.010062	NAA40	"N-alpha-acetyltransferase 40, NatD catalytic subunit"
3416	0.28528	0.00016043	0.010252	IDE	insulin degrading enzyme
6945	0.31532	0.00016166	0.010265	MLX	MAX dimerization protein MLX
26521	0.31608	0.00016805	0.010602	TIMM8B	translocase of inner mitochondrial membrane 8 homolog B
79751	-0.51537	0.00017319	0.010745	SLC25A22	solute carrier family 25 member 22
526	0.5527	0.00017273	0.010745	ATP6V1B2	ATPase H+ transporting V1 subunit B2
7099	0.83375	0.00017532	0.010786	TLR4	toll like receptor 4
10078	-0.58195	0.00018276	0.01086	TSSC4	tumor suppressing subtransferable candidate 4
2934	-0.49548	0.00018119	0.01086	GSN	gelsolin
51116	-0.37732	0.00017935	0.01086	MRPS2	mitochondrial ribosomal protein S2
22884	0.29062	0.00018311	0.01086	WDR37	WD repeat domain 37
9927	0.29451	0.00018252	0.01086	MFN2	mitofusin 2
25984	0.76452	0.00018274	0.01086	KRT23	keratin 23
4249	0.44487	0.00019348	0.011377	MGAT5	"alpha-1,6-mannosylglycoprotein 6-beta-N-acetylglucosaminyltransferase"
5790	-0.74503	0.00019782	0.011458	PTPRCAP	protein tyrosine phosphatase receptor type C associated protein
6881	-0.38327	0.00019666	0.011458	TAF10	TATA-box binding protein associated factor 10
2354	1.534	0.00020447	0.01164	FOSB	"FosB proto-oncogene, AP-1 transcription factor subunit"
3959	-0.51414	0.0002098	0.011875	LGALS3BP	galectin 3 binding protein
8535	-0.46544	0.00021511	0.012042	CBX4	chromobox 4
10520	0.36538	0.00021518	0.012042	ZNF211	zinc finger protein 211
5216	-0.4908	0.00021919	0.012081	PFN1	profilin 1
5898	-0.44067	0.0002197	0.012081	RALA	RAS like proto-oncogene A
25855	-0.36235	0.00022915	0.012471	BRMS1	BRMS1 transcriptional repressor and anoikis regulator
719	0.91382	0.00023272	0.012596	C3AR1	complement C3a receptor 1
50807	0.54704	0.00023784	0.012803	ASAP1	"ArfGAP with SH3 domain, ankyrin repeat and PH domain 1"
4726	-0.3294	0.00024175	0.012878	NDUFS6	NADH:ubiquinone oxidoreductase subunit S6
2962	-0.30787	0.00024631	0.012977	GTF2F1	general transcription factor IIF subunit 1
5725	-0.30294	0.00024549	0.012977	PTBP1	polypyrimidine tract binding protein 1
3703	-0.51842	0.00025272	0.013175	STT3A	STT3 oligosaccharyltransferase complex catalytic subunit A
55626	-0.33988	0.00025226	0.013175	AMBRA1	autophagy and beclin 1 regulator 1
11007	-0.37521	0.00025779	0.013369	CCDC85B	coiled-coil domain containing 85B
57130	-0.3306	0.0002599	0.013408	ATP13A1	ATPase 13A1
3004	-0.62268	0.0002632	0.013508	GZMM	granzyme M
28952	-0.35447	0.00026864	0.013625	CCDC22	coiled-coil domain containing 22
634	0.44988	0.0002696	0.013625	CEACAM1	CEA cell adhesion molecule 1
2181	0.35253	0.00027546	0.01378	ACSL3	acyl-CoA synthetase long chain family member 3
23355	0.36735	0.00027728	0.013801	VPS8	VPS8 subunit of CORVET complex
7169	-0.65334	0.00028114	0.013924	TPM2	tropomyosin 2
57645	0.35847	0.00028264	0.013928	POGK	pogo transposable element derived with KRAB domain
9524	-0.46874	0.00028943	0.014192	TECR	"trans-2,3-enoyl-CoA reductase"
2316	-0.52691	0.00029688	0.014485	FLNA	filamin A
6503	0.45365	0.00029846	0.014491	SLA	Src like adaptor
7458	-0.3787	0.00029993	0.014492	EIF4H	eukaryotic translation initiation factor 4H
23304	0.35247	0.00030411	0.01452	UBR2	ubiquitin protein ligase E3 component n-recognin 2
4170	0.46151	0.00030491	0.01452	MCL1	"MCL1 apoptosis regulator, BCL2 family member"
7832	0.46473	0.00030264	0.01452	BTG2	BTG anti-proliferation factor 2
5886	-0.31125	0.00030801	0.014528	RAD23A	"RAD23 homolog A, nucleotide excision repair protein"
10059	0.3473	0.00030791	0.014528	DNM1L	dynamin 1 like
7259	-0.3995	0.00031029	0.014566	TSPYL1	TSPY like 1
6294	-0.34803	0.00031401	0.014671	SAFB	scaffold attachment factor B
59307	-0.50666	0.00032965	0.015258	SIGIRR	single Ig and TIR domain containing
4714	-0.30022	0.00033166	0.01528	NDUFB8	NADH:ubiquinone oxidoreductase subunit B8
8407	-0.57375	0.00035529	0.016143	TAGLN2	transgelin 2
83444	-0.42068	0.00035402	0.016143	INO80B	INO80 complex subunit B
2537	-0.40758	0.00036955	0.016563	IFI6	interferon alpha inducible protein 6
23253	0.40423	0.00036634	0.016563	ANKRD12	ankyrin repeat domain 12
931	0.72165	0.00036836	0.016563	MS4A1	membrane spanning 4-domains A1
9092	-0.40872	0.00038565	0.01719	SART1	"spliceosome associated factor 1, recruiter of U4/U6.U5 tri-snRNP"
54968	0.35962	0.00038701	0.01719	TMEM70	transmembrane protein 70
1984	-0.51193	0.00041239	0.017832	EIF5A	eukaryotic translation initiation factor 5A
708	-0.35267	0.00040978	0.017832	C1QBP	complement C1q binding protein
5966	0.36513	0.00041406	0.017832	REL	"REL proto-oncogene, NF-kB subunit"
51141	0.37914	0.0004113	0.017832	INSIG2	insulin induced gene 2
5791	0.50328	0.00041171	0.017832	PTPRE	protein tyrosine phosphatase receptor type E
5903	0.42806	0.00042476	0.018213	RANBP2	RAN binding protein 2
114	0.36348	0.00042934	0.018252	ADCY8	adenylate cyclase 8
23219	0.37696	0.00042785	0.018252	FBXO28	F-box protein 28
26959	0.37639	0.00043786	0.018534	HBP1	HMG-box transcription factor 1
54811	-0.50989	0.00043998	0.018545	ZNF562	zinc finger protein 562
79095	-0.40392	0.00044445	0.018654	C9orf16	chromosome 9 open reading frame 16
2037	-0.3655	0.00044734	0.018668	EPB41L2	erythrocyte membrane protein band 4.1 like 2
59338	0.52949	0.00045232	0.018668	PLEKHA1	pleckstrin homology domain containing A1
3772	0.53167	0.00045136	0.018668	KCNJ15	potassium inwardly rectifying channel subfamily J member 15
27242	-0.48487	0.00046252	0.019009	TNFRSF21	TNF receptor superfamily member 21
5900	-0.52267	0.00048645	0.01991	RALGDS	ral guanine nucleotide dissociation stimulator
126299	-0.55139	0.00049486	0.020007	ZNF428	zinc finger protein 428
79595	0.27629	0.00049359	0.020007	SAP130	Sin3A associated protein 130
4311	0.72624	0.00049132	0.020007	MME	membrane metalloendopeptidase
55187	0.2514	0.00050307	0.020012	VPS13D	vacuolar protein sorting 13 homolog D
4190	0.33834	0.0005	0.020012	MDH1	malate dehydrogenase 1
81797	0.37541	0.00050074	0.020012	OR12D3	olfactory receptor family 12 subfamily D member 3
7266	-0.45171	0.00052184	0.020593	DNAJC7	DnaJ heat shock protein family (Hsp40) member C7
80351	-0.82062	0.00054705	0.020713	TNKS2	tankyrase 2
924	-0.63902	0.00054684	0.020713	CD7	CD7 molecule
9364	-0.43313	0.0005603	0.020713	RAB28	"RAB28, member RAS oncogene family"
79872	-0.42181	0.000553	0.020713	CBLL1	Cbl proto-oncogene like 1
64769	-0.40143	0.00054956	0.020713	MEAF6	MYST/Esa1 associated factor 6
29789	-0.31147	0.00054124	0.020713	OLA1	Obg like ATPase 1
832	-0.30985	0.0005493	0.020713	CAPZB	capping actin protein of muscle Z-line subunit beta
55173	-0.30427	0.00053214	0.020713	MRPS10	mitochondrial ribosomal protein S10
7596	0.29334	0.00056019	0.020713	ZNF45	zinc finger protein 45
963	0.30333	0.00054711	0.020713	CD53	CD53 molecule
4217	0.3101	0.00055356	0.020713	MAP3K5	mitogen-activated protein kinase kinase kinase 5
10928	0.33049	0.00053774	0.020713	RALBP1	ralA binding protein 1
63897	0.40094	0.00053197	0.020713	HEATR6	HEAT repeat containing 6
5294	0.42127	0.00055548	0.020713	PIK3CG	"phosphatidylinositol-4,5-bisphosphate 3-kinase catalytic subunit gamma"
302	0.44437	0.00055147	0.020713	ANXA2	annexin A2
126208	-0.54926	0.00057928	0.020865	ZNF787	zinc finger protein 787
79982	-0.52777	0.00057795	0.020865	DNAJB14	DnaJ heat shock protein family (Hsp40) member B14
5663	0.34851	0.00057789	0.020865	PSEN1	presenilin 1
3460	0.4511	0.00058846	0.021118	IFNGR2	interferon gamma receptor 2
10057	0.38666	0.00059641	0.021273	ABCC5	ATP binding cassette subfamily C member 5
5336	0.41369	0.00059921	0.021273	PLCG2	phospholipase C gamma 2
55643	-0.61324	0.00060483	0.021396	BTBD2	BTB domain containing 2
23466	-0.35744	0.00061054	0.021521	CBX6	chromobox 6
22977	-0.3698	0.00062002	0.021624	AKR7A3	aldo-keto reductase family 7 member A3
51185	0.41431	0.00061823	0.021624	CRBN	cereblon
1545	0.83773	0.00061596	0.021624	CYP1B1	cytochrome P450 family 1 subfamily B member 1
25888	0.33022	0.00064012	0.022169	ZNF473	zinc finger protein 473
8480	0.3029	0.00064452	0.022175	RAE1	ribonucleic acid export 1
2309	0.4172	0.00064477	0.022175	FOXO3	forkhead box O3
54815	-0.55137	0.0006542	0.022344	GATAD2A	GATA zinc finger domain containing 2A
6230	-0.36256	0.00066176	0.022525	RPS25	ribosomal protein S25
51278	-0.45962	0.00066903	0.022617	IER5	immediate early response 5
4478	-0.33433	0.00066804	0.022617	MSN	moesin
51306	0.31925	0.00068585	0.023107	FAM13B	family with sequence similarity 13 member B
29978	-0.38244	0.00070766	0.023521	UBQLN2	ubiquilin 2
8417	0.42905	0.00070345	0.023521	STX7	syntaxin 7
8875	0.6026	0.00070682	0.023521	VNN2	vanin 2
4501	-0.4939	0.00071074	0.023545	MT1X	metallothionein 1X
1848	0.73481	0.00072911	0.024073	DUSP6	dual specificity phosphatase 6
11120	0.30435	0.00073488	0.024183	BTN2A1	butyrophilin subfamily 2 member A1
3113	-0.42436	0.00073813	0.024209	HLA-DPA1	"major histocompatibility complex, class II, DP alpha 1"
729230	0.78223	0.00074753	0.024436	CCR2	C-C motif chemokine receptor 2
1104	-0.47455	0.00075696	0.024606	RCC1	regulator of chromosome condensation 1
55109	0.29576	0.00075768	0.024606	AGGF1	angiogenic factor with G-patch and FHA domains 1
10959	-0.44389	0.00076592	0.024712	TMED2	transmembrane p24 trafficking protein 2
3112	0.58775	0.00079925	0.02562	HLA-DOB	"major histocompatibility complex, class II, DO beta"
1130	0.47458	0.00080254	0.025642	LYST	lysosomal trafficking regulator
23335	0.41991	0.00081208	0.025864	WDR7	WD repeat domain 7
3398	-0.61645	0.00081748	0.025952	ID2	inhibitor of DNA binding 2
5158	-0.51469	0.0008229	0.026041	PDE6B	phosphodiesterase 6B
7009	0.32168	0.0008372	0.026325	TMBIM6	transmembrane BAX inhibitor motif containing 6
100128124	0.29934	0.00086571	0.027136	HGC6.3	uncharacterized LOC100128124
2000	-0.38065	0.00087825	0.027442	ELF4	E74 like ETS transcription factor 4
25782	0.27338	0.0008863	0.027606	RAB3GAP2	RAB3 GTPase activating non-catalytic protein subunit 2
7167	-0.33875	0.00089362	0.027747	TPI1	triosephosphate isomerase 1
55658	-0.34848	0.00090051	0.027874	RNF126	ring finger protein 126
23270	-0.38118	0.00091017	0.028085	TSPYL4	TSPY like 4
8648	0.28029	0.00094297	0.029006	NCOA1	nuclear receptor coactivator 1
55813	0.39093	0.00095076	0.029156	UTP6	UTP6 small subunit processome component
1396	-0.51587	0.00099656	0.030003	CRIP1	cysteine rich protein 1
3727	-0.50538	0.00098809	0.030003	JUND	"JunD proto-oncogene, AP-1 transcription factor subunit"
10227	-0.50108	0.00098946	0.030003	MFSD10	major facilitator superfamily domain containing 10
23450	0.24906	0.00099305	0.030003	SF3B3	splicing factor 3b subunit 3
51327	0.86046	0.00099507	0.030003	AHSP	alpha hemoglobin stabilizing protein
116986	-0.32528	0.0010046	0.030069	AGAP2	"ArfGAP with GTPase domain, ankyrin repeat and PH domain 2"
10135	0.87182	0.0010057	0.030069	NAMPT	nicotinamide phosphoribosyltransferase
55741	-0.35408	0.0010188	0.030303	EDEM2	ER degradation enhancing alpha-mannosidase like protein 2
3707	-0.47652	0.0010368	0.030562	ITPKB	inositol-trisphosphate 3-kinase B
51284	0.43438	0.0010398	0.030562	TLR7	toll like receptor 7
3418	-0.33886	0.0010499	0.030768	IDH2	isocitrate dehydrogenase (NADP(+)) 2
1059	-0.43148	0.0010707	0.030899	CENPB	centromere protein B
7086	-0.42459	0.0010618	0.030899	TKT	transketolase
3609	-0.26553	0.0010766	0.030899	ILF3	interleukin enhancer binding factor 3
24149	0.30492	0.0010735	0.030899	ZNF318	zinc finger protein 318
355	0.42052	0.0010659	0.030899	FAS	Fas cell surface death receptor
80774	-0.43429	0.0010889	0.030994	LIMD2	LIM domain containing 2
51366	0.26994	0.0010861	0.030994	UBR5	ubiquitin protein ligase E3 component n-recognin 5
143	0.29004	0.0011099	0.0315	PARP4	poly(ADP-ribose) polymerase family member 4
286451	0.28344	0.0011265	0.03179	YIPF6	Yip1 domain family member 6
9275	-0.33692	0.0011364	0.031977	BCL7B	BAF chromatin remodeling complex subunit BCL7B
4191	-0.24134	0.0011497	0.032169	MDH2	malate dehydrogenase 2
9361	-0.3386	0.0011536	0.032188	LONP1	"lon peptidase 1, mitochondrial"
3425	-0.34346	0.0011666	0.032317	IDUA	alpha-L-iduronidase
4790	0.37155	0.0011681	0.032317	NFKB1	nuclear factor kappa B subunit 1
3516	0.3515	0.0011754	0.032415	RBPJ	recombination signal binding protein for immunoglobulin kappa J region
55916	0.4132	0.0011781	0.032415	NXT2	nuclear transport factor 2 like export factor 2
164656	0.51882	0.0011899	0.032648	TMPRSS6	transmembrane serine protease 6
10221	0.71966	0.0011988	0.032802	TRIB1	tribbles pseudokinase 1
23241	-0.30082	0.0012351	0.033701	PACS2	phosphofurin acidic cluster sorting protein 2
10280	-0.28087	0.0012418	0.033791	SIGMAR1	sigma non-opioid intracellular receptor 1
9567	-0.34315	0.0012649	0.034326	GTPBP1	GTP binding protein 1
23082	-0.35289	0.0012827	0.034557	PPRC1	PPARG related coactivator 1
553115	-0.32845	0.0012839	0.034557	PEF1	penta-EF-hand domain containing 1
5571	0.30716	0.0012836	0.034557	PRKAG1	protein kinase AMP-activated non-catalytic subunit gamma 1
55188	0.37068	0.0012904	0.034638	RIC8B	RIC8 guanine nucleotide exchange factor B
309	-0.53841	0.001297	0.034721	ANXA6	annexin A6
6745	-0.33146	0.001313	0.034964	SSR1	signal sequence receptor subunit 1
8395	0.39088	0.0013259	0.035208	PIP5K1B	phosphatidylinositol-4-phosphate 5-kinase type 1 beta
79718	-0.46185	0.0013304	0.035235	TBL1XR1	TBL1X receptor 1
6603	-0.36792	0.0013411	0.035363	SMARCD2	"SWI/SNF related, matrix associated, actin dependent regulator of chromatin, subfamily d, member 2"
25949	0.2695	0.0013424	0.035363	SYF2	SYF2 pre-mRNA splicing factor
9559	0.31639	0.0013522	0.035526	VPS26A	"VPS26, retromer complex component A"
91289	-0.35911	0.0013708	0.03564	LMF2	lipase maturation factor 2
7037	0.36678	0.0013682	0.03564	TFRC	transferrin receptor
4826	0.42162	0.0013709	0.03564	NNAT	neuronatin
2867	0.6604	0.0013629	0.03564	FFAR2	free fatty acid receptor 2
51106	0.3759	0.0013911	0.035976	TFB1M	"transcription factor B1, mitochondrial"
10409	0.54048	0.00139	0.035976	BASP1	brain abundant membrane attached signal protein 1
9804	-0.24968	0.0014441	0.03718	TOMM20	translocase of outer mitochondrial membrane 20
81566	0.32868	0.0014489	0.03718	CSRNP2	cysteine and serine rich nuclear protein 2
11328	0.40626	0.0014458	0.03718	FKBP9	FKBP prolyl isomerase 9
4125	-0.40663	0.001477	0.037706	MAN2B1	mannosidase alpha class 2B member 1
4259	0.35122	0.0014921	0.037993	MGST3	microsomal glutathione S-transferase 3
10998	-0.45673	0.0015088	0.038129	SLC27A5	solute carrier family 27 member 5
8031	0.33892	0.001509	0.038129	NCOA4	nuclear receptor coactivator 4
2783	-0.44214	0.0015144	0.038167	GNB2	G protein subunit beta 2
6642	0.26864	0.0015244	0.038322	SNX1	sorting nexin 1
8525	-0.46969	0.0015285	0.038329	DGKZ	diacylglycerol kinase zeta
81929	-0.32791	0.0015467	0.038588	SEH1L	SEH1 like nucleoporin
9657	0.26283	0.0015439	0.038588	IQCB1	IQ motif containing B1
23769	0.36954	0.0015652	0.038772	FLRT1	fibronectin leucine rich transmembrane protein 1
8291	0.50056	0.0015658	0.038772	DYSF	dysferlin
10235	-0.43874	0.0015733	0.038861	RASGRP2	RAS guanyl releasing protein 2
2776	0.35946	0.0015789	0.038904	GNAQ	G protein subunit alpha q
9252	0.32754	0.0015858	0.038977	RPS6KA5	ribosomal protein S6 kinase A5
8743	0.55817	0.0015918	0.039028	TNFSF10	TNF superfamily member 10
10863	0.35615	0.0016131	0.039451	ADAM28	ADAM metallopeptidase domain 28
79668	0.37815	0.0016274	0.039704	PARP8	poly(ADP-ribose) polymerase family member 8
5937	0.24389	0.0016326	0.039733	RBMS1	RNA binding motif single stranded interacting protein 1
7157	-0.31267	0.0016394	0.0398	TP53	tumor protein p53
6135	-0.2314	0.0016689	0.040319	RPL11	ribosomal protein L11
4616	-0.43555	0.0016752	0.040371	GADD45B	growth arrest and DNA damage inducible beta
29909	0.67472	0.0016935	0.040713	GPR171	G protein-coupled receptor 171
975	-0.36161	0.0017222	0.041203	CD81	CD81 molecule
22948	0.32516	0.0017201	0.041203	CCT5	chaperonin containing TCP1 subunit 5
79026	0.5511	0.0017386	0.041497	AHNAK	AHNAK nucleoprotein
6443	0.31792	0.0017568	0.04166	SGCB	sarcoglycan beta
1374	0.32907	0.0017525	0.04166	CPT1A	carnitine palmitoyltransferase 1A
54891	0.44022	0.0017581	0.04166	INO80D	INO80 complex subunit D
8609	0.37006	0.0017636	0.041691	KLF7	Kruppel like factor 7
10208	0.36865	0.0017737	0.041829	USPL1	ubiquitin specific peptidase like 1
64776	0.29299	0.0017818	0.041922	C11orf1	chromosome 11 open reading frame 1
27336	-0.29375	0.0018059	0.042262	HTATSF1	HIV-1 Tat specific factor 1
2153	0.46965	0.0018091	0.042262	F5	coagulation factor V
3162	-0.37388	0.0018172	0.042352	HMOX1	heme oxygenase 1
8536	-0.47331	0.0018217	0.042357	CAMK1	calcium/calmodulin dependent protein kinase I
8273	-0.33272	0.0018304	0.04246	SLC10A3	solute carrier family 10 member 3
57826	-0.31875	0.0018378	0.042532	RAP2C	"RAP2C, member of RAS oncogene family"
6421	-0.3537	0.0018465	0.042535	SFPQ	splicing factor proline and glutamine rich
54210	0.59508	0.0018456	0.042535	TREM1	triggering receptor expressed on myeloid cells 1
23001	0.3365	0.0018519	0.04256	WDFY3	WD repeat and FYVE domain containing 3
8260	-0.2552	0.0018601	0.04265	NAA10	"N-alpha-acetyltransferase 10, NatA catalytic subunit"
5834	-0.71637	0.0018861	0.042979	PYGB	glycogen phosphorylase B
5641	-0.5417	0.0018919	0.042979	LGMN	legumain
23503	0.2905	0.0018793	0.042979	ZFYVE26	zinc finger FYVE-type containing 26
1891	0.40668	0.0018918	0.042979	ECH1	enoyl-CoA hydratase 1
29907	-0.38322	0.0019307	0.043591	SNX15	sorting nexin 15
25972	0.31086	0.0019672	0.043984	UNC50	unc-50 inner nuclear membrane RNA binding protein
10466	0.32724	0.0019589	0.043984	COG5	component of oligomeric golgi complex 5
2357	0.75288	0.0019576	0.043984	FPR1	formyl peptide receptor 1
90379	-0.42427	0.0019945	0.044493	DCAF15	DDB1 and CUL4 associated factor 15
6166	-0.27288	0.0020074	0.04458	RPL36AL	ribosomal protein L36a like
29896	-0.32837	0.0020192	0.044642	TRA2A	transformer 2 alpha homolog
7095	0.27621	0.0020159	0.044642	SEC62	"SEC62 homolog, preprotein translocation factor"
10276	-0.35994	0.0020367	0.044831	NET1	neuroepithelial cell transforming 1
64132	-0.43833	0.0020448	0.044908	XYLT2	xylosyltransferase 2
92609	-0.2859	0.0020699	0.045259	TIMM50	translocase of inner mitochondrial membrane 50
165	-0.44866	0.0021	0.045615	AEBP1	AE binding protein 1
819	-0.30931	0.0020931	0.045615	CAMLG	calcium modulating ligand
1445	-0.30923	0.0020956	0.045615	CSK	C-terminal Src kinase
2323	-0.4545	0.0021909	0.046805	FLT3LG	fms related receptor tyrosine kinase 3 ligand
29803	-0.43235	0.0021691	0.046805	REPIN1	replication initiator 1
1743	-0.37476	0.0021973	0.046805	DLST	dihydrolipoamide S-succinyltransferase
5699	-0.36594	0.0021625	0.046805	PSMB10	proteasome 20S subunit beta 10
801	-0.29084	0.0021926	0.046805	CALM1	calmodulin 1
2739	0.25967	0.0021834	0.046805	GLO1	glyoxalase I
6809	0.36714	0.0021804	0.046805	STX3	syntaxin 3
55787	0.4081	0.0021743	0.046805	TXLNG	taxilin gamma
788	0.38125	0.0022078	0.046927	SLC25A20	solute carrier family 25 member 20
2022	-0.33833	0.0022377	0.047334	ENG	endoglin
4615	0.30778	0.0022327	0.047334	MYD88	MYD88 innate immune signal transduction adaptor
5707	0.24022	0.0022493	0.047403	PSMD1	"proteasome 26S subunit, non-ATPase 1"
4313	-0.31855	0.0022626	0.04748	MMP2	matrix metallopeptidase 2
55644	0.27464	0.0022621	0.04748	OSGEP	O-sialoglycoprotein endopeptidase
25821	0.28921	0.0023423	0.048947	MTO1	mitochondrial tRNA translation optimization 1
26503	0.41154	0.0023528	0.049062	SLC17A5	solute carrier family 17 member 5
5595	-0.38528	0.002368	0.049275	MAPK3	mitogen-activated protein kinase 3
3300	-0.35569	0.002385	0.049318	DNAJB2	DnaJ heat shock protein family (Hsp40) member B2
54149	0.33671	0.0023807	0.049318	C21orf91	chromosome 21 open reading frame 91
6590	0.62011	0.0023801	0.049318	SLPI	secretory leukocyte peptidase inhibitor
8675	-0.33251	0.0023985	0.049485	STX16	syntaxin 16
83480	0.35673	0.0024185	0.0497	PUS3	pseudouridine synthase 3
9528	0.30161	0.0024269	0.049769	TMEM59	transmembrane protein 59
51157	-0.40598	0.0024477	0.049887	ZNF580	zinc finger protein 580
81855	-0.3142	0.0024438	0.049887	SFXN3	sideroflexin 3
79876	0.30762	0.0024466	0.049887	UBA5	ubiquitin like modifier activating enzyme 5
55272	0.32944	0.0024771	0.05038	IMP3	IMP U3 small nucleolar ribonucleoprotein 3
51388	-0.31123	0.0025017	0.050777	NIP7	nucleolar pre-rRNA processing protein NIP7
51759	-0.36908	0.0025212	0.050964	C9orf78	chromosome 9 open reading frame 78
6119	0.34496	0.0025624	0.051482	RPA3	replication protein A3
929	0.50641	0.0025591	0.051482	CD14	CD14 molecule
10957	-0.57454	0.0025991	0.052114	PNRC1	proline rich nuclear receptor coactivator 1
10616	-0.24766	0.0026238	0.052398	RBCK1	RANBP2-type and C3HC4-type zinc finger containing 1
382	-0.3546	0.0026321	0.052457	ARF6	ADP ribosylation factor 6
64118	-0.33828	0.0026432	0.052572	DUS1L	dihydrouridine synthase 1 like
6729	0.46579	0.0026784	0.053166	SRP54	signal recognition particle 54
1487	-0.29221	0.0027274	0.053498	CTBP1	C-terminal binding protein 1
147339	-0.26047	0.0027195	0.053498	C18orf25	chromosome 18 open reading frame 25
8661	-0.25146	0.002703	0.053498	EIF3A	eukaryotic translation initiation factor 3 subunit A
1192	0.30707	0.002733	0.053498	CLIC1	chloride intracellular channel 1
9938	0.41002	0.002715	0.053498	ARHGAP25	Rho GTPase activating protein 25
2150	0.41972	0.0027085	0.053498	F2RL1	F2R like trypsin receptor 1
8477	0.33575	0.002802	0.054742	GPR65	G protein-coupled receptor 65
1521	-0.75249	0.0028193	0.054895	CTSW	cathepsin W
51762	0.34458	0.002821	0.054895	RAB8B	"RAB8B, member RAS oncogene family"
3437	0.55768	0.0028315	0.054992	IFIT3	interferon induced protein with tetratricopeptide repeats 3
51397	0.38904	0.0029073	0.056243	COMMD10	COMM domain containing 10
51136	0.294	0.0029341	0.056651	RNFT1	"ring finger protein, transmembrane 1"
5291	0.2723	0.0029453	0.056756	PIK3CB	"phosphatidylinositol-4,5-bisphosphate 3-kinase catalytic subunit beta"
2671	-0.34267	0.002991	0.05705	GFER	"growth factor, augmenter of liver regeneration"
5119	-0.28691	0.0029939	0.05705	CHMP1A	charged multivesicular body protein 1A
123803	-0.285	0.0029844	0.05705	NTAN1	N-terminal asparagine amidase
2124	0.31372	0.0029682	0.05705	EVI2B	ecotropic viral integration site 2B
147	0.37239	0.0029923	0.05705	ADRA1B	adrenoceptor alpha 1B
6720	-0.41307	0.003003	0.057092	SREBF1	sterol regulatory element binding transcription factor 1
65265	-0.40842	0.0030313	0.057519	C8orf33	chromosome 8 open reading frame 33
27090	-0.34539	0.0030588	0.057895	ST6GALNAC4	"ST6 N-acetylgalactosaminide alpha-2,6-sialyltransferase 4"
65005	-0.33622	0.0030628	0.057895	MRPL9	mitochondrial ribosomal protein L9
55840	0.46476	0.0030738	0.057993	EAF2	ELL associated factor 2
57369	-0.47768	0.0030898	0.058073	GJD2	gap junction protein delta 2
960	-0.22549	0.0031155	0.058446	CD44	CD44 molecule (Indian blood group)
1376	0.36591	0.0031337	0.058675	CPT2	carnitine palmitoyltransferase 2
4033	0.2859	0.0031457	0.058789	LRMP	lymphoid restricted membrane protein
7923	-0.40928	0.0031822	0.059266	HSD17B8	hydroxysteroid 17-beta dehydrogenase 8
1876	0.49365	0.0031832	0.059266	E2F6	E2F transcription factor 6
8881	0.30582	0.0031956	0.059275	CDC16	cell division cycle 16
9276	0.34563	0.0031938	0.059275	COPB2	COPI coat complex subunit beta 2
55554	0.27423	0.0032287	0.059618	KLK15	kallikrein related peptidase 15
79711	-0.33568	0.0032519	0.059759	IPO4	importin 4
25804	-0.29529	0.0032484	0.059759	LSM4	"LSM4 homolog, U6 small nuclear RNA and mRNA degradation associated"
7072	0.32648	0.0032815	0.059885	TIA1	TIA1 cytotoxic granule associated RNA binding protein
54518	0.35333	0.0032649	0.059885	APBB1IP	amyloid beta precursor protein binding family B member 1 interacting protein
123	0.36979	0.003289	0.059885	PLIN2	perilipin 2
4345	0.42159	0.0032855	0.059885	CD200	CD200 molecule
55303	0.79641	0.0032795	0.059885	GIMAP4	"GTPase, IMAP family member 4"
8618	0.31062	0.0033193	0.060301	CADPS	calcium dependent secretion activator
25873	-0.48271	0.0033504	0.060337	RPL36	ribosomal protein L36
1209	-0.39903	0.0033478	0.060337	CLPTM1	CLPTM1 regulator of GABA type A receptor forward trafficking
5504	-0.2906	0.003345	0.060337	PPP1R2	protein phosphatase 1 regulatory inhibitor subunit 2
55784	0.31289	0.0033396	0.060337	MCTP2	multiple C2 and transmembrane domain containing 2
3981	0.35796	0.0034096	0.061182	LIG4	DNA ligase 4
3045	1.4065	0.0034203	0.061262	HBD	hemoglobin subunit delta
1398	0.26723	0.003451	0.061624	CRK	"CRK proto-oncogene, adaptor protein"
6328	0.47737	0.0034529	0.061624	SCN3A	sodium voltage-gated channel alpha subunit 3
4317	0.92956	0.003492	0.06221	MMP8	matrix metallopeptidase 8
476	-0.26226	0.0035402	0.062842	ATP1A1	ATPase Na+/K+ transporting subunit alpha 1
29780	-0.27712	0.0035617	0.063111	PARVB	parvin beta
9765	0.38173	0.0035798	0.063317	ZFYVE16	zinc finger FYVE-type containing 16
25836	0.28942	0.0035952	0.063477	NIPBL	NIPBL cohesin loading factor
54970	0.32511	0.0036298	0.063954	TTC12	tetratricopeptide repeat domain 12
6036	0.61801	0.0036351	0.063954	RNASE2	ribonuclease A family member 2
92579	-0.21691	0.0036456	0.064024	G6PC3	glucose-6-phosphatase catalytic subunit 3
5213	0.28005	0.0036949	0.064774	PFKM	"phosphofructokinase, muscle"
92689	0.32632	0.0037051	0.064839	FAM114A1	family with sequence similarity 114 member A1
820	1.3197	0.0037401	0.065337	CAMP	cathelicidin antimicrobial peptide
4194	-0.46482	0.0037578	0.06553	MDM4	MDM4 regulator of p53
5205	-0.61468	0.0037773	0.06564	ATP8B1	ATPase phospholipid transporting 8B1
191	-0.2631	0.0037742	0.06564	AHCY	adenosylhomocysteinase
8826	0.33042	0.0038151	0.06618	IQGAP1	IQ motif containing GTPase activating protein 1
27131	0.32588	0.0038367	0.066322	SNX5	sorting nexin 5
9775	0.30948	0.0038548	0.066519	EIF4A3	eukaryotic translation initiation factor 4A3
54980	0.31446	0.003879	0.06682	C2orf42	chromosome 2 open reading frame 42
7251	0.31129	0.0038926	0.066937	TSG101	tumor susceptibility 101
5289	0.26283	0.0039131	0.067173	PIK3C3	phosphatidylinositol 3-kinase catalytic subunit type 3
51174	0.28122	0.0039282	0.067201	TUBD1	tubulin delta 1
11146	0.40741	0.003923	0.067201	GLMN	"glomulin, FKBP associated protein"
79188	0.2517	0.0039351	0.067202	TMEM43	transmembrane protein 43
847	0.43386	0.0039694	0.067671	CAT	catalase
1293	-0.45105	0.0040027	0.067968	COL6A3	collagen type VI alpha 3 chain
5441	-0.36704	0.0040351	0.067968	POLR2L	RNA polymerase II subunit L
22853	-0.31704	0.0040228	0.067968	LMTK2	lemur tyrosine kinase 2
1265	-0.29925	0.0040473	0.067968	CNN2	calponin 2
3984	-0.29615	0.0040066	0.067968	LIMK1	LIM domain kinase 1
80895	-0.26047	0.0040284	0.067968	ILKAP	ILK associated serine/threonine phosphatase
10905	0.24851	0.0040486	0.067968	MAN1A2	mannosidase alpha class 1A member 2
55220	0.30505	0.0040384	0.067968	KLHDC8A	kelch domain containing 8A
7040	-0.50444	0.004072	0.06813	TGFB1	transforming growth factor beta 1
6018	0.35102	0.0040651	0.06813	RLF	rearranged L-myc fusion
9274	-0.48231	0.0040861	0.06824	BCL7C	BAF chromatin remodeling complex subunit BCL7C
208	-0.24385	0.0040929	0.06824	AKT2	AKT serine/threonine kinase 2
22796	0.20357	0.0040992	0.06824	COG2	component of oligomeric golgi complex 2
55711	0.48851	0.004107	0.068254	FAR2	fatty acyl-CoA reductase 2
55096	0.47004	0.0041462	0.06879	EBLN2	endogenous Bornavirus like nucleoprotein 2
1981	-0.22156	0.0041732	0.069122	EIF4G1	eukaryotic translation initiation factor 4 gamma 1
30849	0.28134	0.0042352	0.070033	PIK3R4	phosphoinositide-3-kinase regulatory subunit 4
54876	-0.28706	0.0042486	0.070057	DCAF16	DDB1 and CUL4 associated factor 16
4783	0.56378	0.0042508	0.070057	NFIL3	"nuclear factor, interleukin 3 regulated"
64130	-0.31917	0.004293	0.070631	LIN7B	"lin-7 homolog B, crumbs cell polarity complex component"
5520	0.28722	0.0042999	0.070631	PPP2R2A	protein phosphatase 2 regulatory subunit Balpha
4698	-0.39181	0.0043527	0.071261	NDUFA5	NADH:ubiquinone oxidoreductase subunit A5
3543	-0.42835	0.004399	0.071406	IGLL1	immunoglobulin lambda like polypeptide 1
54539	-0.33777	0.0044012	0.071406	NDUFB11	NADH:ubiquinone oxidoreductase subunit B11
5603	-0.26636	0.0043973	0.071406	MAPK13	mitogen-activated protein kinase 13
96764	0.26422	0.0043878	0.071406	TGS1	trimethylguanosine synthase 1
79077	0.31306	0.0043908	0.071406	DCTPP1	dCTP pyrophosphatase 1
4150	-0.37805	0.0044335	0.071637	MAZ	MYC associated zinc finger protein
57728	0.26951	0.0044822	0.072306	WDR19	WD repeat domain 19
9924	0.30072	0.0045129	0.07233	PAN2	poly(A) specific ribonuclease subunit PAN2
10023	0.33219	0.0044995	0.07233	FRAT1	FRAT regulator of WNT signaling pathway 1
3936	0.35368	0.0045026	0.07233	LCP1	lymphocyte cytosolic protein 1
253980	-0.34264	0.0045466	0.072753	KCTD13	potassium channel tetramerization domain containing 13
5300	-0.57186	0.0045929	0.073219	PIN1	"peptidylprolyl cis/trans isomerase, NIMA-interacting 1"
5935	-0.34768	0.0045979	0.073219	RBM3	RNA binding motif protein 3
55756	0.3446	0.0045876	0.073219	INTS9	integrator complex subunit 9
2859	-0.43713	0.0046158	0.073381	GPR35	G protein-coupled receptor 35
9611	0.22828	0.0046229	0.073381	NCOR1	nuclear receptor corepressor 1
5438	-0.27251	0.0046605	0.073624	POLR2I	RNA polymerase II subunit I
63901	0.317	0.0046605	0.073624	FAM111A	family with sequence similarity 111 member A
54542	0.2121	0.0047076	0.074014	RC3H2	ring finger and CCCH-type domains 2
55350	0.6192	0.0047011	0.074014	VNN3	vanin 3
26121	-0.24952	0.0047281	0.074219	PRPF31	pre-mRNA processing factor 31
10475	0.27466	0.0047687	0.074619	TRIM38	tripartite motif containing 38
26577	0.27641	0.0048086	0.075125	PCOLCE2	procollagen C-endopeptidase enhancer 2
3754	-0.41793	0.0048481	0.075623	KCNF1	potassium voltage-gated channel modifier subfamily F member 1
1027	-0.40762	0.0049139	0.075681	CDKN1B	cyclin dependent kinase inhibitor 1B
79228	-0.40041	0.0049282	0.075681	THOC6	THO complex 6
1978	-0.35158	0.0049248	0.075681	EIF4EBP1	eukaryotic translation initiation factor 4E binding protein 1
56257	-0.29907	0.0048962	0.075681	MEPCE	methylphosphate capping enzyme
8636	-0.27857	0.0049164	0.075681	SSNA1	SS nuclear autoantigen 1
2287	-0.26866	0.0049065	0.075681	FKBP3	FKBP prolyl isomerase 3
4292	0.29275	0.004881	0.075681	MLH1	mutL homolog 1
64418	0.35692	0.0048873	0.075681	TMEM168	transmembrane protein 168
9047	-0.36132	0.0049933	0.076561	SH2D2A	SH2 domain containing 2A
8642	-0.31898	0.0050295	0.076922	DCHS1	dachsous cadherin-related 1
29074	0.29039	0.0050466	0.07702	MRPL18	mitochondrial ribosomal protein L18
10565	0.19942	0.0050651	0.077184	ARFGEF1	ADP ribosylation factor guanine nucleotide exchange factor 1
694	-0.27387	0.0050781	0.077249	BTG1	BTG anti-proliferation factor 1
79616	0.31155	0.005085	0.077249	CCNJL	cyclin J like
8726	0.32486	0.0051356	0.077779	EED	embryonic ectoderm development
7185	0.4326	0.005129	0.077779	TRAF1	TNF receptor associated factor 1
22882	-0.32431	0.0051974	0.078595	ZHX2	zinc fingers and homeoboxes 2
9448	-0.23293	0.0052195	0.078689	MAP4K4	mitogen-activated protein kinase kinase kinase kinase 4
8301	0.2806	0.0052189	0.078689	PICALM	phosphatidylinositol binding clathrin assembly protein
65986	-0.37391	0.0052312	0.078746	ZBTB10	zinc finger and BTB domain containing 10
6813	-0.43077	0.0053335	0.080165	STXBP2	syntaxin binding protein 2
56998	-0.43852	0.005368	0.080521	CTNNBIP1	catenin beta interacting protein 1
23401	0.42069	0.0053735	0.080521	FRAT2	FRAT regulator of WNT signaling pathway 2
100133941	0.6848	0.0053835	0.080549	CD24	CD24 molecule
9295	-0.38192	0.005426	0.080695	SRSF11	serine and arginine rich splicing factor 11
10923	-0.31181	0.0054421	0.080695	SUB1	SUB1 regulator of transcription
92335	0.22475	0.005424	0.080695	STRADA	STE20 related adaptor alpha
6856	0.2297	0.0054207	0.080695	SYPL1	synaptophysin like 1
3664	0.39364	0.0054406	0.080695	IRF6	interferon regulatory factor 6
6598	-0.30644	0.0054889	0.081025	SMARCB1	"SWI/SNF related, matrix associated, actin dependent regulator of chromatin, subfamily b, member 1"
56994	-0.40091	0.0055207	0.081251	CHPT1	choline phosphotransferase 1
9139	0.26754	0.0055157	0.081251	CBFA2T2	CBFA2/RUNX1 partner transcriptional co-repressor 2
129642	0.29816	0.0055289	0.081251	MBOAT2	membrane bound O-acyltransferase domain containing 2
27244	0.30165	0.0055529	0.081484	SESN1	sestrin 1
55544	-0.38128	0.0056927	0.083411	RBM38	RNA binding motif protein 38
6259	-0.21906	0.0057105	0.083426	RYK	receptor like tyrosine kinase
8867	0.25437	0.0057066	0.083426	SYNJ1	synaptojanin 1
114034	-0.32312	0.005724	0.083496	TOE1	"target of EGR1, exonuclease"
79400	0.44456	0.0057322	0.083496	NOX5	NADPH oxidase 5
2937	-0.23345	0.0057481	0.083605	GSS	glutathione synthetase
5928	-0.37345	0.0057594	0.083646	RBBP4	"RB binding protein 4, chromatin remodeling factor"
5430	-0.28962	0.0057884	0.083944	POLR2A	RNA polymerase II subunit A
54407	0.27423	0.0059556	0.085866	SLC38A2	solute carrier family 38 member 2
79180	-0.50171	0.0059922	0.086153	EFHD2	EF-hand domain family member D2
5500	-0.27824	0.0059929	0.086153	PPP1CB	protein phosphatase 1 catalytic subunit beta
1802	-0.34176	0.0060404	0.086587	DPH2	diphthamide biosynthesis 2
79893	0.27799	0.0060483	0.086587	GGNBP2	gametogenetin binding protein 2
5547	0.29249	0.0060493	0.086587	PRCP	prolylcarboxypeptidase
81603	-0.28702	0.0060583	0.086591	TRIM8	tripartite motif containing 8
4064	0.61342	0.0060813	0.086794	CD180	CD180 molecule
55860	0.28317	0.0061083	0.087055	ACTR10	actin related protein 10
57175	-0.30095	0.0061405	0.087262	CORO1B	coronin 1B
22826	0.21273	0.0061726	0.08743	DNAJC8	DnaJ heat shock protein family (Hsp40) member C8
10069	0.27721	0.0061788	0.08743	RWDD2B	RWD domain containing 2B
7700	0.29	0.0061711	0.08743	ZNF141	zinc finger protein 141
4046	-0.46021	0.0062071	0.087455	LSP1	lymphocyte specific protein 1
9093	0.25413	0.0062006	0.087455	DNAJA3	DnaJ heat shock protein family (Hsp40) member A3
8935	0.32226	0.0062398	0.087792	SKAP2	src kinase associated phosphoprotein 2
84790	0.27382	0.0062528	0.08785	TUBA1C	tubulin alpha 1c
84914	-0.25046	0.0062781	0.087961	ZNF587	zinc finger protein 587
571	0.42168	0.0062787	0.087961	BACH1	BTB domain and CNC homolog 1
10154	0.4414	0.0062874	0.087961	PLXNC1	plexin C1
57187	0.24986	0.00632	0.08804	THOC2	THO complex 2
9420	0.28675	0.0063286	0.08804	CYP7B1	cytochrome P450 family 7 subfamily B member 1
6596	0.35885	0.006314	0.08804	HLTF	helicase like transcription factor
55114	-0.35833	0.0063914	0.088665	ARHGAP17	Rho GTPase activating protein 17
8939	-0.34383	0.0064326	0.089098	FUBP3	far upstream element binding protein 3
1662	0.20939	0.0064598	0.089098	DDX10	DEAD-box helicase 10
51100	0.22183	0.0064679	0.089098	SH3GLB1	"SH3 domain containing GRB2 like, endophilin B1"
3156	0.24974	0.0064746	0.089098	HMGCR	3-hydroxy-3-methylglutaryl-CoA reductase
6653	0.28305	0.0064856	0.089098	SORL1	sortilin related receptor 1
25796	-0.28404	0.0065226	0.089112	PGLS	6-phosphogluconolactonase
9844	-0.26192	0.0065105	0.089112	ELMO1	engulfment and cell motility 1
56311	0.2856	0.006499	0.089112	ANKRD7	ankyrin repeat domain 7
3956	0.33521	0.0065167	0.089112	LGALS1	galectin 1
957	-0.32031	0.0065808	0.089783	ENTPD5	ectonucleoside triphosphate diphosphohydrolase 5 (inactive)
5709	-0.28468	0.0066604	0.090549	PSMD3	"proteasome 26S subunit, non-ATPase 3"
10920	0.21025	0.0066611	0.090549	COPS8	COP9 signalosome subunit 8
10482	0.22571	0.0066811	0.090549	NXF1	nuclear RNA export factor 1
10161	0.45018	0.0066679	0.090549	LPAR6	lysophosphatidic acid receptor 6
4931	0.52455	0.0066826	0.090549	NVL	nuclear VCP like
3181	-0.29791	0.0067113	0.090791	HNRNPA2B1	heterogeneous nuclear ribonucleoprotein A2/B1
1318	0.45799	0.0067277	0.090791	SLC31A2	solute carrier family 31 member 2
366	0.72212	0.006728	0.090791	AQP9	aquaporin 9
4496	-0.36545	0.0067962	0.091587	MT1H	metallothionein 1H
81611	-0.33416	0.006807	0.091608	ANP32E	acidic nuclear phosphoprotein 32 family member E
3313	-0.26572	0.006826	0.091739	HSPA9	heat shock protein family A (Hsp70) member 9
84124	-0.47864	0.0068806	0.092347	ZNF394	zinc finger protein 394
23484	-0.3141	0.0069342	0.092815	LEPROTL1	leptin receptor overlapping transcript like 1
80704	0.34251	0.0069661	0.093117	SLC19A3	solute carrier family 19 member 3
7372	0.28455	0.0070149	0.093642	UMPS	uridine monophosphate synthetase
7001	-0.23909	0.0070312	0.093734	PRDX2	peroxiredoxin 2
23499	0.2818	0.0070482	0.093834	MACF1	microtubule actin crosslinking factor 1
9070	0.30506	0.0070922	0.094293	ASH2L	"ASH2 like, histone lysine methyltransferase complex subunit"
9682	0.22067	0.0071118	0.094427	KDM4A	lysine demethylase 4A
2804	0.24577	0.0071336	0.094589	GOLGB1	golgin B1
7559	-0.26958	0.0071718	0.094769	ZNF12	zinc finger protein 12
8106	-0.26923	0.0071758	0.094769	PABPN1	poly(A) binding protein nuclear 1
4828	0.38102	0.0071684	0.094769	NMB	neuromedin B
2583	-0.36353	0.0072353	0.094836	B4GALNT1	"beta-1,4-N-acetyl-galactosaminyltransferase 1"
23028	-0.29963	0.0071907	0.094836	KDM1A	lysine demethylase 1A
55038	-0.24511	0.0072671	0.094836	CDCA4	cell division cycle associated 4
9369	-0.24279	0.0072593	0.094836	NRXN3	neurexin 3
2764	0.23335	0.0072507	0.094836	GMFB	glia maturation factor beta
9320	0.2382	0.0072541	0.094836	TRIP12	thyroid hormone receptor interactor 12
9411	0.30683	0.0072154	0.094836	ARHGAP29	Rho GTPase activating protein 29
51318	0.38966	0.0072416	0.094836	MRPL35	mitochondrial ribosomal protein L35
80896	0.57839	0.0072655	0.094836	NPL	N-acetylneuraminate pyruvate lyase
162	-0.31339	0.0072783	0.094857	AP1B1	adaptor related protein complex 1 subunit beta 1
9592	0.40051	0.0073168	0.095234	IER2	immediate early response 2
51569	-0.39422	0.0074135	0.09575	UFM1	ubiquitin fold modifier 1
3298	-0.31509	0.0074098	0.09575	HSF2	heat shock transcription factor 2
6612	-0.25808	0.0073833	0.09575	SUMO3	small ubiquitin like modifier 3
999	-0.24931	0.0073908	0.09575	CDH1	cadherin 1
51167	0.331	0.007374	0.09575	CYB5R4	cytochrome b5 reductase 4
79230	0.3234	0.0074278	0.095797	ZNF557	zinc finger protein 557
535	0.26225	0.0074638	0.096059	ATP6V0A1	ATPase H+ transporting V0 subunit a1
10734	0.31902	0.0074675	0.096059	STAG3	stromal antigen 3
55191	-0.37748	0.0075146	0.096414	NADSYN1	NAD synthetase 1
26232	-0.298	0.0075298	0.096485	FBXO2	F-box protein 2
613	-0.3029	0.0075469	0.096579	BCR	BCR activator of RhoGEF and GTPase
916	-0.51332	0.0075733	0.096661	CD3E	CD3e molecule
10073	0.25678	0.0075826	0.096661	SNUPN	snurportin 1
7763	0.26538	0.00757	0.096661	ZFAND5	zinc finger AN1-type containing 5
10449	0.33445	0.0076135	0.09693	ACAA2	acetyl-CoA acyltransferase 2
489	-0.42009	0.0076688	0.097384	ATP2A3	ATPase sarcoplasmic/endoplasmic reticulum Ca2+ transporting 3
10494	-0.26389	0.0076643	0.097384	STK25	serine/threonine kinase 25
4069	-0.57555	0.007712	0.09772	LYZ	lysozyme
10480	-0.28518	0.007715	0.09772	EIF3M	eukaryotic translation initiation factor 3 subunit M
6722	0.26104	0.0077306	0.097792	SRF	serum response factor
3949	0.25133	0.0077611	0.098053	LDLR	low density lipoprotein receptor
3065	-0.35995	0.0077836	0.098212	HDAC1	histone deacetylase 1
3749	-0.34903	0.0078477	0.098769	KCNC4	potassium voltage-gated channel subfamily C member 4
1459	-0.26089	0.0078382	0.098769	CSNK2A2	casein kinase 2 alpha 2
28990	0.32579	0.0079072	0.099266	ASTE1	asteroid homolog 1
1212	-0.22489	0.0079197	0.099297	CLTB	clathrin light chain B
