# Supplementary material for: Identification of Common Pathogenetic Processes between Schizophrenia and Diabetes Mellitus by Systems Biology Analysis
Source: Genes (Basel). 2021 Feb 7;12(2):237. doi: 10.3390/genes12020237 (PMC7916024; doi:10.3390/genes12020237)
Supplement: Supplementary file 1 [file genes-12-00237-s001.zip › supplementary/Table S3.xlsx]

## Sheet: GO_TRRUST
Table S3: Predicted transcription factors regulating the differentially expressed genes (DEGs) in SCZ and T2DM PBMCs, using the TRRUST database
Log p value_DOWN SCZ	Log p value_DOWN T2DM	Log p value_UP SCZ	Log p value_UP T2DM	Gene Ontology (GO)	Category	Description	PARENT_GO	Log p value	Enrichment	Z score	Total Genes In Library	Genes In GO	Genes In Hit List	Genes In GO And Hit List	% in GO	Hits	Log(q-value)
-2.2	0	-2.7	-8.9	TRR01158	TRRUST	Regulated by: RELA		-8.9	5.1	8.4	27994	332	347	21	6.1	ALOX5AP|FAS|CEACAM1|EGR1|FOXO3|CXCL1|IL1B|LCP1|MCL1|NFKB1|PTGS2|CCL2|TLR2|TRAF1|BTG2|TNFSF10|NCOR1|NAMPT|TLR7|NOX5|CCR2	-6
-2.7	-2.2	-2.6	-8.7	TRR00875	TRRUST	Regulated by: NFKB1		-8.7	5	8.3	27994	337	347	21	6.1	ALOX5AP|FAS|CEACAM1|EGR1|FOXO3|CXCL1|IL1B|LCP1|MCL1|NFKB1|PTGS2|CCL2|TLR2|TRAF1|BTG2|TNFSF10|NCOR1|NAMPT|TLR7|NOX5|CCR2	-5.9
-2.6	-5.9	0	-4.5	TRR01256	TRRUST	Regulated by: SP1		-5.9	3.4	6.1	27994	522	330	21	6.4	ARF6|ATP2A3|BAX|C1QBP|CD44|CDKN1B|CSNK2A2|ELF4|ENG|GFER|HMGA1|LSP1|LYZ|MMP2|PDE6B|SREBF1|VAMP2|TGFB1|MTA1|STARD3|SIGIRR	-3.8
0	-5.4	0	0	TRR01437	TRRUST	Regulated by: TWIST1		-5.4	14	8.5	27994	37	330	6	1.8	AKT2|CD44|CDH1|MMP2|PFDN4|MAPK3	-3.4
0	0	0	-5.3	TRR00877	TRRUST	Regulated by: NFKBIA		-5.3	19	9.4	27994	21	347	5	1.4	FAS|IL1B|NFKB1|TRAF1|TNFSF10	-3.3
0	0	0	-4.9	TRR01060	TRRUST	Regulated by: PPARA		-4.9	12	7.6	27994	42	347	6	1.7	PLIN2|SLC25A20|CPT1A|ACSL1|LCP1|PTGS2	-3
0	-4.8	0	0	TRR00781	TRRUST	Regulated by: MYCN		-4.8	11	7.5	27994	46	330	6	1.8	BAX|CD44|CDKN1B|HMGA1|ID2|TP53	-3
0	0	0	-4.8	TRR01264	TRRUST	Regulated by: SPI1		-4.8	8.6	6.9	27994	66	347	7	2	MS4A1|IFIT3|IL1B|MME|RNASE2|CCL2|TLR4	-2.9
0	0	0	-4	TRR00010	TRRUST	Regulated by: APEX1		-4	30	9.3	27994	8	347	3	0.86	NFKB1|CCL2|PTRH2	-2.4
0	-3.9	0	0	TRR01277	TRRUST	Regulated by: STAT3		-3.9	4.8	5.2	27994	160	330	9	2.7	CDH1|CDKN1B|HMOX1|LGALS3BP|MMP2|TGFB1|TP53|UCP2|LONP1	-2.3
0	0	-2.7	-3.7	TRR01275	TRRUST	Regulated by: STAT1		-3.7	5.9	5.4	27994	95	347	7	2	FAS|CCR1|IFIT3|IL1B|PTGS2|CCL2|NOX5	-2.2
0	0	0	-3.7	TRR00873	TRRUST	Regulated by: NFIL3		-3.7	24	8.2	27994	10	347	3	0.86	IL1B|PTGS2|TNFSF10	-2.1
-3.7	-2.3	0	0	TRR00274	TRRUST	Regulated by: ERG		-3.7	13	6.8	27994	30	278	4	1.4	ICAM2|LONP1|ADAMTS1|CXXC1	-2.1
0	-3.6	0	0	TRR01438	TRRUST	Regulated by: TWIST2		-3.6	13	6.7	27994	26	330	4	1.2	CD44|CDH1|MMP2|PFDN4	-2.1
0	-3.6	0	0	TRR00002	TRRUST	Regulated by: ABL1		-3.6	23	8	27994	11	330	3	0.91	BAX|TP53|LONP1	-2.1
0	0	0	-3.4	TRR01276	TRRUST	Regulated by: STAT2		-3.4	20	7.4	27994	12	347	3	0.86	IFIT3|PTGS2|CCL2	-2
0	0	-3.4	0	TRR01259	TRRUST	Regulated by: SP3		-3.4	12	6.3	27994	126	76	4	5.3	MSH6|RECK|SOCS3|CD83	-2
0	-3.1	0	0	TRR00601	TRRUST	Regulated by: ING4		-3.1	16	6.5	27994	16	330	3	0.91	BAX|CDKN1B|TP53	-1.7
0	0	0	-3.1	TRR00075	TRRUST	Regulated by: BRCA1		-3.1	6.8	5	27994	59	347	5	1.4	BACH1|CYP1B1|E2F6|EGR1|CXCL1	-1.7
0	-3	0	0	TRR01419	TRRUST	Regulated by: TP53		-3	3.9	4.2	27994	174	330	8	2.4	BAX|CDKN1B|ELF4|HSF1|ID2|MDM4|MMP2|TP53	-1.6
0	0	0	-2.9	TRR00253	TRRUST	Regulated by: EGR1		-2.9	4.9	4.4	27994	98	347	6	1.7	FAS|LDLR|NFKB1|PTGS2|TNFSF10|GLMN	-1.6
0	-2.8	0	-2.7	TRR00494	TRRUST	Regulated by: HMGA1		-2.8	13	5.7	27994	20	330	3	0.91	CD44|CDH1|TP53	-1.5
-2	-2.8	0	0	TRR00290	TRRUST	Regulated by: EZH2		-2.8	7.7	4.9	27994	44	330	4	1.2	CDH1|HDAC1|MMP2|TP53	-1.5
0	-2.7	0	0	TRR01538	TRRUST	Regulated by: XBP1		-2.7	12	5.6	27994	21	330	3	0.91	ERP29|ZHX2|EDEM2	-1.5
0	-2.1	0	-2.7	TRR00011	TRRUST	Regulated by: AR		-2.7	4.5	4.1	27994	107	347	6	1.7	NAT1|NFKB1|PTGS2|BTG2|CYP7B1|SESN1	-1.4
0	-2.6	0	0	TRR00674	TRRUST	Regulated by: KLF4		-2.6	7.2	4.7	27994	47	330	4	1.2	CDH1|CDKN1B|MMP2|TP53	-1.4
0	0	0	-2.6	TRR00263	TRRUST	Regulated by: ELK1		-2.6	11	5.3	27994	22	347	3	0.86	MCL1|PSEN1|SRF	-1.4
0	-2.6	0	-2.5	TRR01519	TRRUST	Regulated by: VDR		-2.6	7.1	4.6	27994	48	330	4	1.2	CDH1|CDKN1B|PRKCSH|TNFRSF21	-1.4
-2.5	0	0	0	TRR00132	TRRUST	Regulated by: CREM		-2.5	10	5.1	27994	29	278	3	1.1	FASLG|CD247|ZAP70	-1.3
0	-2.5	0	0	TRR00341	TRRUST	Regulated by: FLI1		-2.5	10	5	27994	25	330	3	0.91	HDAC1|HMOX1|ID2	-1.3
0	0	0	-2.5	TRR01269	TRRUST	Regulated by: SREBF2		-2.5	10	5	27994	24	347	3	0.86	FAS|HMGCR|LDLR	-1.3
0	-2.5	0	0	TRR01012	TRRUST	Regulated by: PARP1		-2.5	9.8	4.9	27994	26	330	3	0.91	CDH1|SERPINF1|SMARCB1	-1.3
0	0	0	-2.3	TRR00602	TRRUST	Regulated by: IRF1		-2.3	6	4.1	27994	54	347	4	1.2	CEACAM1|IFIT3|SLPI|TNFSF10	-1.2
-2.3	-2	0	0	TRR00780	TRRUST	Regulated by: MYC		-2.3	4.6	3.8	27994	110	278	5	1.8	FASLG|CDK4|DFFB|NDRG1|RNASEH2A	-1.2
0	0	0	-2.3	TRR00645	TRRUST	Regulated by: JUN		-2.3	3.3	3.4	27994	170	347	7	2	FAS|IL1B|PDPK1|PTGS2|CCL2|NAMPT|NOX5	-1.2
0	-2.1	0	0	TRR00198	TRRUST	Regulated by: DNMT1		-2.1	7.5	4.1	27994	34	330	3	0.91	CDH1|HDAC1|TP53	-1.1
0	0	0	-2.1	TRR00901	TRRUST	Regulated by: NR1I2		-2.1	7.3	4.1	27994	33	347	3	0.86	KLF6|NFKB1|CCL2	-1.1
0	-2.1	0	0	TRR01546	TRRUST	Regulated by: YBX1		-2.1	7.1	4	27994	36	330	3	0.91	CDH1|MMP2|RAD9A	-1
0	0	0	-2	TRR00025	TRRUST	Regulated by: ATF4		-2	6.9	3.9	27994	35	347	3	0.86	MCL1|PTGS2|CCL2	-1
0	0	0	-2	TRR00527	TRRUST	Regulated by: HSF1		-2	6.7	3.8	27994	36	347	3	0.86	NAT1|IL1B|NFKB1	-0.98
